# Supplementary material for: Crystal structure of K[Hg(SCN)3] – a redetermination
Source: Acta Crystallogr Sect E Struct Rep Online. 2014 Aug 1;70(Pt 9):i46. doi: 10.1107/S1600536814013403 (PMC4186170; doi:10.1107/S1600536814013403)
Supplement: Supplementary file 1 [file e-70-00i46-sup1.cif]

##############################################################################
#                                                                            #
# This CIF contains the data in a paper accepted for publication in          #
# Acta Crystallographica Section E. It conforms to the requirements of       #
# Notes for Authors for Acta Crystallographica Section E, and has been       #
# peer reviewed under the auspices of the IUCr Commission on Journals.       #
#                                                                            #
# Full details of the Crystallographic Information File format               #
# are given in the paper "The Crystallographic Information File (CIF):       #
# a New Standard Archive File for Crystallography" by S. R. Hall, F. H.      #
# Allen and I. D. Brown [Acta Cryst. (1991), A47, 655-685].                  #
#                                                                            #
# The current version of the core CIF dictionary is obtainable from          #
# ftp://ftp.iucr.org/pub/cif_core.dic.                                       #
#                                                                            #
# Software is freely available for graphical display of the structure(s)     #
# in this CIF. For information consult the CIF software page                 #
# http://www.iucr.org/resources/cif/software.                                #
#                                                                            #
# This file may be used for bona fide research purposes within the           #
# scientific community so long as proper attribution is given to the journal # 
# article from which it was obtained.                                        #
#                                                                            #
##############################################################################
data_I
_audit_creation_method     SHELXL-97
_database_code_depnum_ccdc_archive     'CCDC 1006909'
_chemical_name_systematic
;
Potassium [trithiocyanatomercurate(II)]
;
_chemical_name_common     'Potassium mercury tris-thiocyanate'
_chemical_formula_moiety     ?
_chemical_formula_sum     'C3 Hg K N3 S3'
_chemical_formula_structural     'K [Hg (S C N)3]'
_chemical_formula_iupac     'K [Hg (N C S)3]'
_chemical_formula_weight     413.93
_chemical_melting_point     ?
_symmetry_cell_setting     monoclinic
_symmetry_space_group_name_H-M     'P 21/m'
_symmetry_space_group_name_Hall     '-P 2yb'
loop_
    _symmetry_equiv_pos_as_xyz
    'x, y, z'
    '-x, y+1/2, -z'
    '-x, -y, -z'
    'x, -y-1/2, z'
_cell_length_a     11.2727(11)
_cell_length_b     4.0775(4)
_cell_length_c     10.9764(10)
_cell_angle_alpha     90.00
_cell_angle_beta     114.951(4)
_cell_angle_gamma     90.00
_cell_volume     457.44(8)
_cell_formula_units_Z     2
_cell_measurement_reflns_used     4570
_cell_measurement_theta_min     3.407
_cell_measurement_theta_max     33.696
_cell_measurement_temperature     293(2)
_exptl_crystal_description     lath
_exptl_crystal_colour     colourless
_exptl_crystal_size_max     0.300
_exptl_crystal_size_mid     0.060
_exptl_crystal_size_min     0.036
_exptl_crystal_density_diffrn     3.005
_exptl_crystal_density_meas     ?
_exptl_crystal_density_method     'not measured'
_exptl_crystal_F_000     372
_exptl_absorpt_coefficient_mu     17.899
_exptl_absorpt_correction_type     multi-scan
_exptl_absorpt_process_details     '(<i>SADABS</i>; Bruker, 2008)'
_exptl_absorpt_correction_T_min     .2258
_exptl_absorpt_correction_T_max     .5042
_exptl_special_details     ?
_diffrn_ambient_temperature     293(2)
_diffrn_radiation_type     MoK\a
_diffrn_radiation_wavelength     0.71073
_diffrn_radiation_source     'fine-focus sealed tube'
_diffrn_radiation_monochromator     graphite
_diffrn_measurement_device_type     'Bruker APEXII CCD'
_diffrn_measurement_method     '\w and \f scans'
_diffrn_detector_area_resol_mean     ?
_diffrn_reflns_number     11940
_diffrn_reflns_av_R_equivalents     0.0315
_diffrn_reflns_av_sigmaI/netI     0.0371
_diffrn_reflns_theta_min     3.41
_diffrn_reflns_theta_max     44.43
_diffrn_reflns_theta_full     44.43
_diffrn_measured_fraction_theta_max     0.943
_diffrn_measured_fraction_theta_full     0.943
_diffrn_reflns_limit_h_min     -19
_diffrn_reflns_limit_h_max     22
_diffrn_reflns_limit_k_min     -7
_diffrn_reflns_limit_k_max     7
_diffrn_reflns_limit_l_min     -21
_diffrn_reflns_limit_l_max     18
_diffrn_standards_number     0
_diffrn_standards_interval_count     .
_diffrn_standards_interval_time     .
_diffrn_standards_decay_%     ?
_refine_special_details
;
 Refinement of F^2^ against ALL reflections.  The weighted R-factor wR and
 goodness of fit S are based on F^2^, conventional R-factors R are based
 on F, with F set to zero for negative F^2^. The threshold expression of
 F^2^ > 2sigma(F^2^) is used only for calculating R-factors(gt) etc. and is
 not relevant to the choice of reflections for refinement.  R-factors based
 on F^2^ are statistically about twice as large as those based on F, and R-
 factors based on ALL data will be even larger.
;
_reflns_number_total     3765
_reflns_number_gt     2358
_reflns_threshold_expression     I>2sigma(I)
_refine_ls_structure_factor_coef     Fsqd
_refine_ls_matrix_type     full
_refine_ls_R_factor_all     0.0614
_refine_ls_R_factor_gt     0.0280
_refine_ls_wR_factor_gt     0.0549
_refine_ls_wR_factor_ref     0.0616
_refine_ls_goodness_of_fit_ref     1.029
_refine_ls_restrained_S_all     1.029
_refine_ls_number_reflns     3765
_refine_ls_number_parameters     68
_refine_ls_number_restraints     0
_refine_ls_hydrogen_treatment     .
_refine_ls_weighting_scheme     calc
_refine_ls_weighting_details
         'calc w=1/[\s^2^(Fo^2^)+(0.0218P)^2^+0.0583P] where P=(Fo^2^+2Fc^2^)/3'
_atom_sites_solution_hydrogens     ?
_atom_sites_solution_primary     isomor
_atom_sites_solution_secondary     ?
_refine_ls_shift/su_max     0.001
_refine_ls_shift/su_mean     0.000
_refine_diff_density_max     1.265
_refine_diff_density_min     -1.334
_refine_ls_extinction_method     'SHELXL97 (Sheldrick, 2008)'
_refine_ls_extinction_coef     0.0219(8)
_refine_ls_extinction_expression
                                  'Fc^*^=kFc[1+0.001xFc^2^\l^3^/sin(2\q)]^-1/4^'
loop_
    _atom_type_symbol
    _atom_type_description
    _atom_type_scat_dispersion_real
    _atom_type_scat_dispersion_imag
    _atom_type_scat_source
    'C' 'C' 0.0033 0.0016
                         'International Tables Vol C Tables 4.2.6.8 and 6.1.1.4'
    'N' 'N' 0.0061 0.0033
                         'International Tables Vol C Tables 4.2.6.8 and 6.1.1.4'
    'S' 'S' 0.1246 0.1234
                         'International Tables Vol C Tables 4.2.6.8 and 6.1.1.4'
    'K' 'K' 0.2009 0.2494
                         'International Tables Vol C Tables 4.2.6.8 and 6.1.1.4'
    'Hg' 'Hg' -2.3894 9.2266
                         'International Tables Vol C Tables 4.2.6.8 and 6.1.1.4'
_computing_data_collection     'APEX2 (Bruker, 2008)'
_computing_cell_refinement     'SAINT (Bruker, 2008)'
_computing_data_reduction     'SAINT (Bruker, 2008)'
_computing_structure_solution     'SHELXS97 (Sheldrick, 2008)'
_computing_structure_refinement     'SHELXL97 (Sheldrick, 2008)'
_computing_molecular_graphics     '<i>ATOMS for Windows</i> (Dowty, 2006)'
_computing_publication_material     'publCIF (Westrip, 2010)'
loop_
    _atom_site_type_symbol
    _atom_site_label
    _atom_site_fract_x
    _atom_site_fract_y
    _atom_site_fract_z
    _atom_site_U_iso_or_equiv
    _atom_site_adp_type
    _atom_site_calc_flag
    _atom_site_refinement_flags
    _atom_site_occupancy
    _atom_site_symmetry_multiplicity
    _atom_site_disorder_assembly
    _atom_site_disorder_group
    Hg Hg1 0.145383(12) 0.2500 0.725128(12) 0.03813(6) Uani d S 1 2 . .
    K K1 0.59433(8) 0.7500 0.71536(7) 0.03802(15) Uani d S 1 2 . .
    S S1 0.12455(7) 0.2500 0.49391(8) 0.03495(17) Uani d S 1 2 . .
    S S2 0.32808(7) 0.7500 0.80993(8) 0.03121(14) Uani d S 1 2 . .
    S S3 0.06157(10) 0.2500 0.89262(10) 0.0704(4) Uani d S 1 2 . .
    C C1 0.2848(3) 0.2500 0.5314(3) 0.0313(6) Uani d S 1 2 . .
    C C2 0.3579(3) 0.7500 0.9719(3) 0.0312(6) Uani d S 1 2 . .
    C C3 0.9019(4) 0.2500 0.7977(4) 0.0357(6) Uani d S 1 2 . .
    N N1 0.3940(3) 0.2500 0.5574(3) 0.0477(8) Uani d S 1 2 . .
    N N2 0.6210(4) 0.2500 0.9165(3) 0.0500(8) Uani d S 1 2 . .
    N N3 0.7909(4) 0.2500 0.7382(4) 0.0601(10) Uani d S 1 2 . .
loop_
    _atom_site_aniso_label
    _atom_site_aniso_U_11
    _atom_site_aniso_U_22
    _atom_site_aniso_U_33
    _atom_site_aniso_U_12
    _atom_site_aniso_U_13
    _atom_site_aniso_U_23
    Hg1 0.03374(7) 0.05407(10) 0.03323(8) 0.000 0.02060(5) 0.000
    K1 0.0377(3) 0.0421(4) 0.0364(3) 0.000 0.0177(3) 0.000
    S1 0.0247(3) 0.0544(5) 0.0247(3) 0.000 0.0094(3) 0.000
    S2 0.0292(3) 0.0372(4) 0.0296(3) 0.000 0.0147(3) 0.000
    S3 0.0341(4) 0.1516(14) 0.0307(4) 0.000 0.0188(4) 0.000
    C1 0.0334(14) 0.0392(16) 0.0243(12) 0.000 0.0150(11) 0.000
    C2 0.0268(12) 0.0344(15) 0.0309(14) 0.000 0.0107(11) 0.000
    C3 0.0376(15) 0.0406(17) 0.0398(16) 0.000 0.0269(13) 0.000
    N1 0.0329(14) 0.075(2) 0.0379(15) 0.000 0.0175(12) 0.000
    N2 0.0529(19) 0.064(2) 0.0292(14) 0.000 0.0134(13) 0.000
    N3 0.0394(17) 0.096(3) 0.050(2) 0.000 0.0248(15) 0.000
_geom_special_details
;
 All esds (except the esd in the dihedral angle between two l.s. planes)
 are estimated using the full covariance matrix.  The cell esds are taken
 into account individually in the estimation of esds in distances, angles
 and torsion angles; correlations between esds in cell parameters are only
 used when they are defined by crystal symmetry.  An approximate (isotropic)
 treatment of cell esds is used for estimating esds involving l.s. planes.
;
loop_
    _geom_bond_atom_site_label_1
    _geom_bond_atom_site_label_2
    _geom_bond_site_symmetry_2
    _geom_bond_distance
    _geom_bond_publ_flag
    Hg1 S3 . 2.3954(11) ?
    Hg1 S1 . 2.4481(8) ?
    Hg1 S2 . 2.7653(6) ?
    Hg1 S2 1_545 2.7653(6) ?
    K1 N2 1_565 2.926(2) ?
    K1 N2 . 2.926(2) ?
    K1 N3 1_565 2.943(3) ?
    K1 N3 . 2.943(3) ?
    K1 N1 . 2.993(2) ?
    K1 N1 1_565 2.993(2) ?
    K1 N1 3_666 3.051(3) ?
    K1 C1 3_666 3.508(3) ?
    K1 S2 . 3.5657(12) ?
    K1 K1 1_545 4.0775(4) ?
    K1 K1 1_565 4.0775(4) ?
    K1 K1 3_666 4.7485(14) ?
    S1 C1 . 1.675(3) ?
    S2 C2 . 1.664(3) ?
    S2 Hg1 1_565 2.7653(6) ?
    S3 C3 1_455 1.657(4) ?
    C1 N1 . 1.140(4) ?
    C1 K1 3_666 3.508(3) ?
    C2 N2 3_667 1.145(5) ?
    C3 N3 . 1.141(6) ?
    C3 S3 1_655 1.657(4) ?
    N1 K1 1_545 2.993(2) ?
    N1 K1 3_666 3.051(3) ?
    N2 C2 3_667 1.145(5) ?
    N2 K1 1_545 2.926(2) ?
    N3 K1 1_545 2.943(3) ?
loop_
    _geom_angle_atom_site_label_1
    _geom_angle_atom_site_label_2
    _geom_angle_atom_site_label_3
    _geom_angle_site_symmetry_1
    _geom_angle_site_symmetry_3
    _geom_angle
    _geom_angle_publ_flag
    S3 Hg1 S1 . . 154.06(3) ?
    S3 Hg1 S2 . . 102.74(2) ?
    S1 Hg1 S2 . . 94.65(2) ?
    S3 Hg1 S2 . 1_545 102.74(2) ?
    S1 Hg1 S2 . 1_545 94.65(2) ?
    S2 Hg1 S2 . 1_545 95.00(2) ?
    N2 K1 N2 1_565 . 88.34(9) ?
    N2 K1 N3 1_565 1_565 67.60(10) ?
    N2 K1 N3 . 1_565 125.76(10) ?
    N2 K1 N3 1_565 . 125.76(10) ?
    N2 K1 N3 . . 67.60(10) ?
    N3 K1 N3 1_565 . 87.70(10) ?
    N2 K1 N1 1_565 . 136.39(10) ?
    N2 K1 N1 . . 76.98(8) ?
    N3 K1 N1 1_565 . 151.42(11) ?
    N3 K1 N1 . . 86.24(8) ?
    N2 K1 N1 1_565 1_565 76.98(8) ?
    N2 K1 N1 . 1_565 136.39(10) ?
    N3 K1 N1 1_565 1_565 86.24(7) ?
    N3 K1 N1 . 1_565 151.42(11) ?
    N1 K1 N1 . 1_565 85.87(8) ?
    N2 K1 N1 1_565 3_666 135.00(5) ?
    N2 K1 N1 . 3_666 135.00(5) ?
    N3 K1 N1 1_565 3_666 75.01(9) ?
    N3 K1 N1 . 3_666 75.01(9) ?
    N1 K1 N1 . 3_666 76.45(8) ?
    N1 K1 N1 1_565 3_666 76.45(8) ?
    N2 K1 C1 1_565 3_666 129.27(7) ?
    N2 K1 C1 . 3_666 129.27(7) ?
    N3 K1 C1 1_565 3_666 62.76(8) ?
    N3 K1 C1 . 3_666 62.76(8) ?
    N1 K1 C1 . 3_666 89.79(8) ?
    N1 K1 C1 1_565 3_666 89.79(8) ?
    N1 K1 C1 3_666 3_666 18.38(8) ?
    N2 K1 S2 1_565 . 67.14(8) ?
    N2 K1 S2 . . 67.14(8) ?
    N3 K1 S2 1_565 . 132.15(6) ?
    N3 K1 S2 . . 132.15(6) ?
    N1 K1 S2 . . 69.32(6) ?
    N1 K1 S2 1_565 . 69.32(6) ?
    N1 K1 S2 3_666 . 132.49(6) ?
    C1 K1 S2 3_666 . 150.86(6) ?
    N2 K1 K1 1_565 1_545 134.17(5) ?
    N2 K1 K1 . 1_545 45.83(5) ?
    N3 K1 K1 1_565 1_545 133.85(5) ?
    N3 K1 K1 . 1_545 46.15(5) ?
    N1 K1 K1 . 1_545 47.06(4) ?
    N1 K1 K1 1_565 1_545 132.94(4) ?
    N1 K1 K1 3_666 1_545 90.0 ?
    C1 K1 K1 3_666 1_545 90.0 ?
    S2 K1 K1 . 1_545 90.0 ?
    N2 K1 K1 1_565 1_565 45.83(5) ?
    N2 K1 K1 . 1_565 134.17(5) ?
    N3 K1 K1 1_565 1_565 46.15(5) ?
    N3 K1 K1 . 1_565 133.85(5) ?
    N1 K1 K1 . 1_565 132.94(4) ?
    N1 K1 K1 1_565 1_565 47.06(4) ?
    N1 K1 K1 3_666 1_565 90.0 ?
    C1 K1 K1 3_666 1_565 90.0 ?
    S2 K1 K1 . 1_565 90.0 ?
    K1 K1 K1 1_545 1_565 180.00(5) ?
    N2 K1 K1 1_565 3_666 155.60(6) ?
    N2 K1 K1 . 3_666 108.20(5) ?
    N3 K1 K1 1_565 3_666 112.78(8) ?
    N3 K1 K1 . 3_666 78.02(8) ?
    N1 K1 K1 . 3_666 38.66(6) ?
    N1 K1 K1 1_565 3_666 78.70(6) ?
    N1 K1 K1 3_666 3_666 37.79(4) ?
    C1 K1 K1 3_666 3_666 52.26(4) ?
    S2 K1 K1 . 3_666 102.20(3) ?
    K1 K1 K1 1_545 3_666 64.574(8) ?
    K1 K1 K1 1_565 3_666 115.426(8) ?
    C1 S1 Hg1 . . 97.08(11) ?
    C2 S2 Hg1 . . 98.38(7) ?
    C2 S2 Hg1 . 1_565 98.38(7) ?
    Hg1 S2 Hg1 . 1_565 95.00(2) ?
    C2 S2 K1 . . 119.70(11) ?
    Hg1 S2 K1 . . 120.06(2) ?
    Hg1 S2 K1 1_565 . 120.06(2) ?
    C3 S3 Hg1 1_455 . 101.12(13) ?
    N1 C1 S1 . . 179.8(3) ?
    N1 C1 K1 . 3_666 57.5(2) ?
    S1 C1 K1 . 3_666 122.68(14) ?
    N2 C2 S2 3_667 . 179.7(3) ?
    N3 C3 S3 . 1_655 176.4(4) ?
    C1 N1 K1 . . 128.00(14) ?
    C1 N1 K1 . 1_545 128.00(14) ?
    K1 N1 K1 . 1_545 85.87(8) ?
    C1 N1 K1 . 3_666 104.1(2) ?
    K1 N1 K1 . 3_666 103.55(8) ?
    K1 N1 K1 1_545 3_666 103.55(8) ?
    C2 N2 K1 3_667 1_545 135.73(5) ?
    C2 N2 K1 3_667 . 135.73(5) ?
    K1 N2 K1 1_545 . 88.34(9) ?
    C3 N3 K1 . 1_545 130.79(15) ?
    C3 N3 K1 . . 130.79(15) ?
    K1 N3 K1 1_545 . 87.70(10) ?
_iucr_refine_instructions_details
;
TITL K[HG(SCN)3] in P2(1)/m
CELL 0.71073  11.2727   4.0775  10.9764  90.000 114.951  90.000
ZERR    2.00   0.0011   0.0004   0.0010   0.000   0.004   0.000
LATT  1
SYMM -X, 0.5+Y, -Z
SFAC C N S K HG
UNIT 6 6 6 2 2
L.S. 4
BOND
FMAP 2
PLAN 20
ACTA
WGHT    0.021800    0.058300
EXTI    0.021909
FVAR       0.20266
HG1   5    0.145383    0.250000    0.725128    10.50000    0.03374    0.05407 =
         0.03323    0.00000    0.02060    0.00000
K1    4    0.594330    0.750000    0.715362    10.50000    0.03769    0.04206 =
         0.03642    0.00000    0.01769    0.00000
S1    3    0.124550    0.250000    0.493911    10.50000    0.02466    0.05444 =
         0.02472    0.00000    0.00942    0.00000
S2    3    0.328075    0.750000    0.809926    10.50000    0.02916    0.03718 =
         0.02961    0.00000    0.01466    0.00000
S3    3    0.061575    0.250000    0.892624    10.50000    0.03408    0.15164 =
         0.03069    0.00000    0.01877    0.00000
C1    1    0.284848    0.250000    0.531436    10.50000    0.03341    0.03921 =
         0.02430    0.00000    0.01503    0.00000
C2    1    0.357899    0.750000    0.971862    10.50000    0.02679    0.03438 =
         0.03089    0.00000    0.01068    0.00000
C3    1    0.901866    0.250000    0.797656    10.50000    0.03756    0.04062 =
         0.03984    0.00000    0.02688    0.00000
N1    2    0.394047    0.250000    0.557386    10.50000    0.03288    0.07506 =
         0.03787    0.00000    0.01754    0.00000
N2    2    0.620988    0.250000    0.916502    10.50000    0.05288    0.06380 =
         0.02915    0.00000    0.01339    0.00000
N3    2    0.790899    0.250000    0.738240    10.50000    0.03942    0.09627 =
         0.05044    0.00000    0.02478    0.00000
HKLF 4
REM  original in P2(1)/m
REM R1 =  0.0280 for   2358 Fo > 4sig(Fo)  and  0.0614 for all   3765 data
REM     68 parameters refined using      0 restraints
END
WGHT      0.0218      0.0583
REM Highest difference peak  1.265,  deepest hole -1.334,  1-sigma level  0.153
Q1    1   0.0433  0.3943  0.8623  11.00000  0.05    1.27
Q2    1   0.1250  0.3929  0.6996  11.00000  0.05    1.20
Q3    1   0.1087  0.4496  0.8193  11.00000  0.05    0.68
Q4    1   0.1213  0.4802  0.7585  11.00000  0.05    0.67
Q5    1   0.1587  0.3533  0.6597  11.00000  0.05    0.60
Q6    1   0.1875  0.5106  0.7579  11.00000  0.05    0.60
Q7    1   0.0874  0.2500  0.7655  10.50000  0.05    0.59
Q8    1   0.2203  0.5258  0.8183  11.00000  0.05    0.57
Q9    1   0.1993  0.2500  0.6812  10.50000  0.05    0.52
Q10   1   0.0493  0.4803  0.7611  11.00000  0.05    0.52
Q11   1   0.4681  0.2500  0.7424  10.50000  0.05    0.52
Q12   1   0.5179  0.2500  0.7224  10.50000  0.05    0.51
Q13   1   0.0910  0.5933  0.7040  11.00000  0.05    0.51
Q14   1   0.1821  0.7500  0.7134  10.50000  0.05    0.50
Q15   1   0.5552  0.4634  0.8251  11.00000  0.05    0.50
Q16   1   0.4881  0.7500  0.7026  10.50000  0.05    0.50
Q17   1   0.1393  0.2500  0.3210  10.50000  0.05    0.49
Q18   1   0.0715  0.2500  0.8172  10.50000  0.05    0.49
Q19   1   0.1135 -0.2500  0.7365  10.50000  0.05    0.47
Q20   1   0.1861  0.5630  0.7019  11.00000  0.05    0.47
;
data_global
_journal_date_recd_electronic     2014-06-03
_journal_date_accepted     2014-06-09
_journal_name_full     'Acta Crystallographica, Section E'
_journal_year     2014
_journal_volume     70
_journal_issue      9
_journal_page_first     i46
_journal_page_last     i46
_journal_paper_category     HI
_journal_paper_doi     10.1107/S1600536814013403
_journal_coeditor_code     HB0013
_publ_contact_author_name
;
Matthias Weil
;
_publ_contact_author_address
;
Institute for Chemical Technologies and Analytics
Division of Structural Chemistry
Vienna University of Technology
Getreidemarkt 9/164-SC
A-1060 Vienna
Austria
;
_publ_contact_author_email     'mweil@mail.zserv.tuwien.ac.at'
_publ_contact_author_fax     '+43 1 58801 17199'
_publ_contact_author_phone     '+43 1 58801 17122'
_publ_section_title
;
Crystal structure of K[Hg(SCN)~3~] -- a redetermination
;
loop_
    _publ_author_name
    _publ_author_address
    'Weil, Matthias'
;
Institute for Chemical Technologies and Analytics
Division of Structural Chemistry
Vienna University of Technology
Getreidemarkt 9/164-SC
A-1060 Vienna
Austria
;
    'H\"ausler, Thomas'
;
Institute for Chemical Technologies and Analytics
Division of Structural Chemistry
Vienna University of Technology
Getreidemarkt 9/164-SC
A-1060 Vienna
Austria
;
