# Supplementary material for: Crystal structure of K[Hg(SCN)3] – a redetermination
Source: Acta Crystallogr Sect E Struct Rep Online. 2014 Aug 1;70(Pt 9):i46. doi: 10.1107/S1600536814013403 (PMC4186170; doi:10.1107/S1600536814013403)
Supplement: Supplementary file 2 [file e-70-00i46-Isup2.hkl]

# 
# h,k,l, Fc-squared, Fo-squared, sigma(Fo-squared) and status flag 
# 
data_I 
_shelx_title ' original in P2(1)/m' 
_shelx_refln_list_code          4 
_shelx_F_calc_maximum      190.89 
_exptl_crystal_F_000       372.00 
_reflns_d_resolution_high  0.5076 
 
loop_ 
 _symmetry_equiv_pos_as_xyz 
 'x, y, z' 
 '-x, y+1/2, -z' 
 '-x, -y, -z' 
 'x, -y-1/2, z' 
 
_cell_length_a    11.2727 
_cell_length_b     4.0775 
_cell_length_c    10.9764 
_cell_angle_alpha  90.000 
_cell_angle_beta  114.951 
_cell_angle_gamma  90.000 
 
_shelx_F_squared_multiplier     1.000 
 
loop_ 
 _refln_index_h 
 _refln_index_k 
 _refln_index_l 
 _refln_F_squared_calc 
 _refln_F_squared_meas 
 _refln_F_squared_sigma 
 _refln_observed_status 
   2   0   0     1205.22     1258.84     29.02 o 
   3   0   0     7519.34     7671.59    136.48 o 
   4   0   0    28599.87    30011.46    571.17 o 
   5   0   0      248.91      254.46      6.83 o 
   6   0   0     2289.39     2347.99     33.35 o 
   7   0   0     5765.50     5689.17     84.58 o 
   8   0   0     1206.23     1263.52     22.85 o 
   9   0   0      439.10      432.46     11.84 o 
  10   0   0     1765.85     1767.56     33.98 o 
  11   0   0     2493.19     2532.97     52.42 o 
  12   0   0        5.10       10.75      7.52 o 
  13   0   0      296.19      273.78     15.84 o 
  14   0   0      381.48      383.21     23.79 o 
  15   0   0      275.94      289.38     36.93 o 
  16   0   0       20.95       28.25     16.56 o 
  17   0   0       59.57       85.73     20.94 o 
  18   0   0       16.59       18.26     18.75 o 
   1   1   0    12646.74    12143.93    194.53 o 
   2   1   0    21532.88    21587.96    318.42 o 
   3   1   0     9351.35     9635.39    129.73 o 
   4   1   0     4580.14     4592.37     54.13 o 
   5   1   0     5169.87     5238.74     58.86 o 
   6   1   0     4484.26     4667.67     47.97 o 
   7   1   0      349.95      378.87      6.97 o 
   8   1   0     7014.46     7088.99     84.03 o 
   9   1   0     2312.68     2337.30     30.80 o 
  10   1   0      134.80      146.72      6.47 o 
  11   1   0      246.19      256.18     11.17 o 
  12   1   0     1534.90     1550.77     27.84 o 
  13   1   0      494.36      489.08     14.79 o 
  14   1   0       13.79        7.51     10.18 o 
  15   1   0      174.18      174.37     16.69 o 
  16   1   0       91.20       73.03     15.48 o 
  17   1   0        8.12       -2.41     18.38 o 
  18   1   0        1.81        1.41     14.10 o 
  19   1   0       27.33       33.85     20.70 o 
   0   2   0    36438.56    31816.22   1025.10 o 
   1   2   0     2173.75     2142.45     51.75 o 
   2   2   0      595.68      574.84     23.52 o 
   3   2   0     3712.52     3656.38     63.70 o 
   4   2   0    11772.72    11341.43    172.26 o 
   5   2   0      143.91      151.43      4.59 o 
   6   2   0     1391.30     1353.64     17.57 o 
   7   2   0     3252.65     3178.97     36.27 o 
   8   2   0      724.17      716.74     11.62 o 
   9   2   0      154.14      164.78      6.66 o 
  10   2   0      852.40      826.51     16.45 o 
  11   2   0     1293.85     1287.22     25.47 o 
  12   2   0        0.85       -2.31      5.60 o 
  13   2   0      150.02      151.40      9.13 o 
  14   2   0      190.06      207.54     13.52 o 
  15   2   0      138.44      139.28     17.98 o 
  16   2   0       16.68       18.64     13.53 o 
  17   2   0       37.38       41.48     15.36 o 
  18   2   0       10.77      -13.67     13.67 o 
  19   2   0        0.14       -5.36     18.26 o 
   1   3   0     2393.23     2435.23     60.22 o 
   2   3   0     4059.72     3905.96     82.85 o 
   3   3   0     1457.13     1392.72     26.54 o 
   4   3   0     1469.91     1496.40     26.17 o 
   5   3   0     1431.87     1431.89     26.13 o 
   6   3   0     1207.69     1159.34     25.79 o 
   7   3   0      140.29      144.55      6.11 o 
   8   3   0     1957.28     1880.99     44.69 o 
   9   3   0      650.91      601.63     14.22 o 
  10   3   0       51.09       43.67      6.91 o 
  11   3   0       41.52       47.26      7.81 o 
  12   3   0      406.80      422.34     20.50 o 
  13   3   0      129.70      130.78     15.89 o 
  14   3   0        2.16       -8.23     11.53 o 
  15   3   0       63.27       85.85     14.26 o 
  16   3   0       28.29       18.52     15.21 o 
  17   3   0        2.06       -0.60     14.41 o 
  18   3   0        0.64        4.49     15.07 o 
   0   4   0     3756.29     3817.08    132.43 o 
   1   4   0      188.78      166.34     11.81 o 
   2   4   0      104.92      112.91     12.26 o 
   3   4   0      439.89      454.55     16.00 o 
   4   4   0     1558.36     1506.17     36.29 o 
   5   4   0       28.31       15.26      5.47 o 
   6   4   0      251.66      239.34     11.64 o 
   7   4   0      551.21      548.40     18.34 o 
   8   4   0      126.55      130.57      7.62 o 
   9   4   0       12.08       12.52      5.78 o 
  10   4   0      117.78      127.29     17.94 o 
  11   4   0      207.52      233.93     18.88 o 
  12   4   0        0.20       13.59      8.99 o 
  13   4   0       22.11       33.06     13.03 o 
  14   4   0       27.83       45.77     17.53 o 
  15   4   0       21.75       25.10     13.23 o 
  16   4   0        4.85        2.22     12.74 o 
  17   4   0        7.54       18.26     18.26 o 
   2   5   0      301.09      278.01     24.75 o 
   3   5   0       99.23       85.26      6.69 o 
   4   5   0      168.52      188.55     10.18 o 
   5   5   0      102.06      104.28      8.90 o 
   6   5   0      101.53      104.85      9.55 o 
   7   5   0       20.78       12.09      7.37 o 
   8   5   0      203.50      210.05     17.86 o 
   9   5   0       52.94       53.39      9.54 o 
  10   5   0        4.25       10.77     11.16 o 
  11   5   0        2.10       -9.22     11.31 o 
  12   5   0       37.99       43.57     14.75 o 
  13   5   0       12.06        1.95     26.30 o 
  14   5   0        0.16      -17.26     17.26 o 
  15   5   0        7.49       -0.35     14.30 o 
   1   6   0        4.40       -0.73      6.33 o 
   2   6   0        6.56        0.22      6.02 o 
   3   6   0       13.58       14.85      8.52 o 
   4   6   0       86.35       88.66     12.18 o 
   5   6   0        1.68        1.70      9.25 o 
   6   6   0       13.87       13.23     12.05 o 
   7   6   0       28.72       25.57     23.62 o 
   8   6   0        5.85        4.73      6.76 o 
   9   6   0        0.40        6.27     12.66 o 
  10   6   0        5.64        8.82     12.50 o 
  11   6   0       11.86        8.98     20.45 o 
  12   6   0        0.17       10.96     27.51 o 
  13   6   0        1.04        1.70     28.73 o 
   1   7   0        3.70       12.42      9.74 o 
   2   7   0        8.57        7.55     10.23 o 
   3   7   0        2.93        1.70     10.23 o 
   4   7   0        7.44       -0.24     10.96 o 
   5   7   0        1.82       -3.41     11.69 o 
   8   7   0        8.71       17.78     27.27 o 
   9   7   0        1.27       29.46     29.22 o 
 -19   0   1       42.65       41.89     20.70 o 
 -18   0   1       70.03       85.24     21.43 o 
 -17   0   1        5.08       -0.24     16.07 o 
 -16   0   1      223.44      202.04     25.10 o 
 -15   0   1      279.92      265.53     20.56 o 
 -14   0   1       41.51       36.89     10.05 o 
 -13   0   1      495.46      487.46     20.51 o 
 -12   0   1     2316.32     2200.44     47.55 o 
 -11   0   1     2407.85     2282.12     55.72 o 
 -10   0   1      375.42      411.58     14.19 o 
  -9   0   1     4579.79     4571.05     69.92 o 
  -8   0   1     6009.73     5846.72     79.44 o 
  -7   0   1     7412.65     7349.02    107.04 o 
  -6   0   1     5496.69     5709.09     83.51 o 
  -5   0   1    14733.42    15231.62    238.99 o 
  -4   0   1     1244.92     1237.51     27.15 o 
  -3   0   1      571.30      615.68     12.81 o 
  -2   0   1    15611.56    16547.96    410.76 o 
   1   0   1     9494.79    10289.39    342.20 o 
   2   0   1    23424.90    25628.65    799.87 o 
   3   0   1     6807.09     7294.76    131.21 o 
   4   0   1      359.26      420.60      9.51 o 
   5   0   1     9845.78     9755.92    140.51 o 
   6   0   1     4937.80     5032.48     69.01 o 
   7   0   1       18.78       29.32      3.79 o 
   8   0   1      334.10      333.56      9.45 o 
   9   0   1     2595.06     2558.67     40.85 o 
  10   0   1      101.14       97.91      8.79 o 
  11   0   1      477.73      445.20     18.89 o 
  12   0   1      571.68      557.82     20.72 o 
  13   0   1      243.82      240.11     15.39 o 
  14   0   1        4.28       -1.00      9.07 o 
  15   0   1       62.27       55.33     15.34 o 
  16   0   1      146.39      158.36     23.39 o 
  17   0   1        4.43       17.04     17.04 o 
 -20   1   1       31.28       39.45     20.46 o 
 -19   1   1        2.01       15.10     18.51 o 
 -18   1   1       52.73       68.69     16.82 o 
 -17   1   1      122.54      118.00     18.11 o 
 -16   1   1       46.77       69.07     17.66 o 
 -15   1   1        8.24       26.26      9.84 o 
 -14   1   1      932.88      942.93     22.88 o 
 -13   1   1      672.18      682.83     18.57 o 
 -12   1   1       79.27      102.98     13.21 o 
 -11   1   1      890.83      927.17     16.66 o 
 -10   1   1     4279.82     4384.41     54.29 o 
  -9   1   1     1938.22     1959.37     26.26 o 
  -8   1   1      671.16      701.38     10.27 o 
  -7   1   1     6406.08     6567.31     68.93 o 
  -6   1   1     6291.07     6375.22     66.20 o 
  -5   1   1      671.77      698.52      9.35 o 
  -4   1   1     4135.12     4125.35     47.36 o 
  -3   1   1    26102.25    26229.82    377.11 o 
  -2   1   1      400.22      369.76      6.15 o 
  -1   1   1     4155.04     4052.84     58.83 o 
   0   1   1    14282.50    13859.38    343.60 o 
   1   1   1    36147.15    34751.71    717.22 o 
   2   1   1      988.68     1007.34     15.48 o 
   3   1   1     9838.38    10023.38    106.01 o 
   4   1   1     6770.03     6971.72     72.24 o 
   5   1   1     3837.65     4080.32     40.13 o 
   6   1   1      547.01      566.41      7.79 o 
   7   1   1     1651.38     1706.43     21.61 o 
   8   1   1     1601.68     1621.78     19.97 o 
   9   1   1       93.46       87.06      4.83 o 
  10   1   1      944.19      973.76     17.88 o 
  11   1   1      158.99      172.48      9.04 o 
  12   1   1      117.81      140.31      8.75 o 
  13   1   1      276.53      288.15     12.55 o 
  14   1   1      346.65      359.33     16.08 o 
  15   1   1       13.60        3.57     12.34 o 
  16   1   1        1.76      -14.32     17.17 o 
  17   1   1       50.61       56.27     15.86 o 
  18   1   1       14.57       27.52     18.51 o 
  19   1   1        0.39        3.41     18.02 o 
 -19   2   1       23.50       27.91     16.15 o 
 -18   2   1       39.76       23.83     15.81 o 
 -17   2   1        3.91       -7.84     13.37 o 
 -16   2   1      138.16      132.14     18.28 o 
 -15   2   1      171.51      181.81     14.64 o 
 -14   2   1       33.59       32.26      7.60 o 
 -13   2   1      240.91      240.99     11.01 o 
 -12   2   1     1186.37     1224.95     27.14 o 
 -11   2   1     1256.50     1308.68     23.14 o 
 -10   2   1      202.89      183.76     11.06 o 
  -9   2   1     2193.37     2162.81     31.56 o 
  -8   2   1     2629.94     2604.32     32.43 o 
  -7   2   1     3311.53     3291.33     39.52 o 
  -6   2   1     2879.74     2795.16     33.24 o 
  -5   2   1     7415.76     7166.09    110.76 o 
  -4   2   1      854.93      809.22     15.49 o 
  -3   2   1      196.61      192.05      5.89 o 
  -2   2   1     7133.48     6941.36    160.99 o 
  -1   2   1     7363.12     7122.26    164.55 o 
   0   2   1      393.69      377.57      9.52 o 
   1   2   1     3453.50     3374.27     83.34 o 
   2   2   1     8706.31     8536.81    127.95 o 
   3   2   1     2279.99     2241.12     36.29 o 
   4   2   1       71.85       62.99      3.03 o 
   5   2   1     4866.02     4881.07     52.59 o 
   6   2   1     2321.02     2354.46     26.17 o 
   7   2   1        0.67        1.78      2.33 o 
   8   2   1      191.09      192.28      6.62 o 
   9   2   1     1534.79     1513.42     24.90 o 
  10   2   1       87.61       75.09      5.66 o 
  11   2   1      220.86      226.78      9.60 o 
  12   2   1      279.51      282.54     11.09 o 
  13   2   1      130.69      119.20      9.78 o 
  14   2   1        2.07       -5.14      9.91 o 
  15   2   1       32.02       32.09     13.39 o 
  16   2   1       78.73       88.57     16.90 o 
  17   2   1        1.65        5.24     14.22 o 
  18   2   1       12.47        8.80     15.44 o 
  19   2   1        2.04        9.25     18.99 o 
 -19   3   1        0.33       20.70     18.75 o 
 -18   3   1       19.91       19.34     19.24 o 
 -17   3   1       41.69       15.65     15.32 o 
 -16   3   1       15.40       14.58     12.36 o 
 -15   3   1        0.80        1.47     12.17 o 
 -14   3   1      297.90      320.11     27.55 o 
 -13   3   1      223.63      257.40     20.24 o 
 -12   3   1       18.19       10.85      7.40 o 
 -11   3   1      167.26      168.13     14.98 o 
 -10   3   1     1111.37     1107.04     25.19 o 
  -9   3   1      456.04      450.36     13.52 o 
  -8   3   1      267.71      244.47     11.16 o 
  -7   3   1     1680.46     1547.78     28.03 o 
  -6   3   1     1523.83     1458.95     30.66 o 
  -5   3   1       73.06       68.76      5.18 o 
  -4   3   1     1176.37     1162.80     22.77 o 
  -3   3   1     5730.78     5668.08    120.73 o 
  -2   3   1      261.80      257.49     16.47 o 
  -1   3   1      774.75      768.60     22.56 o 
   0   3   1     2036.85     2085.58     52.10 o 
   1   3   1     6028.54     5770.90    129.04 o 
   2   3   1       83.37      100.46     10.25 o 
   3   3   1     2214.01     2214.63     40.78 o 
   4   3   1     1248.09     1195.56     22.22 o 
   5   3   1      773.00      715.06     17.33 o 
   6   3   1      191.56      200.82      6.48 o 
   7   3   1      618.32      646.01     15.37 o 
   8   3   1      514.30      554.01     13.35 o 
   9   3   1       23.97       36.08      6.38 o 
  10   3   1      288.20      288.26     12.75 o 
  11   3   1       48.40       46.18      7.97 o 
  12   3   1       48.89       44.05     12.06 o 
  13   3   1       68.78       82.72     14.39 o 
  14   3   1       94.26       94.94     19.53 o 
  15   3   1        2.20        2.11     11.80 o 
  16   3   1        0.97       -2.49     31.65 o 
  17   3   1       16.72        3.21     28.49 o 
  18   3   1        4.96       -7.06     18.02 o 
 -17   4   1        1.00       -2.38     12.54 o 
 -16   4   1       28.09        4.27     12.89 o 
 -15   4   1       32.25       10.13     21.31 o 
 -14   4   1        8.77       16.85     13.12 o 
 -13   4   1       35.19       29.58     13.45 o 
 -12   4   1      182.65      169.43     16.97 o 
 -11   4   1      204.50      222.53     19.06 o 
 -10   4   1       39.07       35.11      8.59 o 
  -9   4   1      301.77      293.75     12.42 o 
  -8   4   1      290.53      295.68     23.93 o 
  -7   4   1      510.00      517.93     17.60 o 
  -6   4   1      488.31      494.66     24.18 o 
  -5   4   1     1155.41     1180.40     34.59 o 
  -4   4   1      109.40      124.69      6.23 o 
  -3   4   1       51.73       49.70      4.28 o 
  -2   4   1      883.63      916.22     32.55 o 
  -1   4   1     1094.33     1133.28     33.00 o 
   0   4   1       61.76       60.98      7.87 o 
   1   4   1      390.27      396.13     16.04 o 
   2   4   1      899.72      881.29     32.48 o 
   3   4   1      205.36      176.99      8.62 o 
   4   4   1        7.08        3.54      4.19 o 
   5   4   1      746.25      759.75     21.01 o 
   6   4   1      305.87      275.25     16.82 o 
   7   4   1        2.06       10.25      4.13 o 
   8   4   1       28.37       36.07      6.16 o 
   9   4   1      300.73      297.18     20.74 o 
  10   4   1       23.22       21.27      9.53 o 
  11   4   1       31.93       36.70     13.18 o 
  12   4   1       40.10       33.08     12.44 o 
  13   4   1       22.92       20.15     11.61 o 
  14   4   1        0.26       -6.35     11.20 o 
  15   4   1        4.95       13.25     12.20 o 
  16   4   1       14.26        7.02     12.79 o 
  17   4   1        0.17       17.53     17.77 o 
 -16   5   1        1.35      -10.95     14.77 o 
 -15   5   1        0.18       49.43     28.73 o 
 -14   5   1       31.51       18.02     27.52 o 
 -13   5   1       22.89       19.87     14.49 o 
 -12   5   1        2.74        6.56     12.56 o 
 -11   5   1        8.00        7.42     11.81 o 
 -10   5   1       98.11      123.18     18.76 o 
  -9   5   1       37.62       41.92      7.39 o 
  -8   5   1       32.80       34.39     17.17 o 
  -7   5   1      138.68      132.39     18.40 o 
  -6   5   1      118.83      108.59      9.51 o 
  -5   5   1        2.82        7.30      7.79 o 
  -4   5   1       98.31       99.53     15.59 o 
  -3   5   1      502.47      523.04     16.80 o 
  -2   5   1       17.75       22.06      4.26 o 
  -1   5   1       58.55       64.79     16.07 o 
   0   5   1       96.94       95.25     17.30 o 
   1   5   1      527.49      534.39     32.22 o 
   2   5   1        5.71        5.05      4.18 o 
   3   5   1      195.90      214.52     10.00 o 
   4   5   1       67.23       49.79      7.64 o 
   5   5   1       68.83       42.68      9.92 o 
   6   5   1       18.19       18.08      8.54 o 
   7   5   1       64.99       57.83      6.60 o 
   8   5   1       51.56       55.38      8.05 o 
   9   5   1        2.49       -5.30     10.36 o 
  10   5   1       29.47       21.52     18.63 o 
  11   5   1        3.74       -7.41     12.72 o 
  12   5   1        6.12        5.84     24.84 o 
  13   5   1        6.11        1.23     27.88 o 
  14   5   1        9.35       -2.72     12.14 o 
  15   5   1        0.15      -14.85     14.85 o 
 -13   6   1        1.84       25.32     28.00 o 
 -12   6   1        9.78        4.38     27.03 o 
 -11   6   1       12.18       27.46     13.34 o 
 -10   6   1        3.25        0.80     16.07 o 
  -9   6   1       14.45       25.70      9.95 o 
  -8   6   1        9.88        0.49     23.86 o 
  -7   6   1       37.67       26.06     24.11 o 
  -6   6   1       30.39       40.18     12.18 o 
  -5   6   1       63.68       69.66     12.42 o 
  -4   6   1        1.97        6.57      9.01 o 
  -3   6   1        7.07       20.21      8.52 o 
  -2   6   1       40.73       34.57      6.76 o 
  -1   6   1       57.14       57.06      6.36 o 
   2   6   1       38.49       35.72      7.19 o 
   3   6   1        6.46       -7.79      7.79 o 
   4   6   1        0.68       -3.90      8.77 o 
   5   6   1       43.76       41.89     11.69 o 
   6   6   1       13.81       14.55      9.67 o 
   7   6   1        0.61        9.45      6.81 o 
   8   6   1        1.01        5.70     11.23 o 
   9   6   1       20.08       30.23     12.96 o 
  10   6   1        1.38        7.04     15.95 o 
  11   6   1        2.06        8.49     19.17 o 
  12   6   1        2.00       24.80     20.66 o 
 -10   7   1        3.11      -11.20     29.46 o 
  -9   7   1        1.25        0.49     27.27 o 
  -8   7   1        1.44       16.31     27.27 o 
  -5   7   1        0.04       11.20     12.66 o 
  -4   7   1        2.69        4.87     11.20 o 
  -3   7   1       17.59       21.43     11.69 o 
  -2   7   1        0.16       -9.25      9.98 o 
  -1   7   1        2.05        5.84     10.23 o 
   0   7   1        1.37       10.98      6.43 o 
   1   7   1       21.59       23.38      9.74 o 
   2   7   1        0.40       -1.22      9.50 o 
   3   7   1        7.40        6.33     10.23 o 
   4   7   1        1.01       -3.65     10.47 o 
   5   7   1        2.87       -5.60     11.44 o 
   7   7   1        2.18       15.10     26.78 o 
   8   7   1        1.74       42.12     29.71 o 
   9   7   1        0.11       -4.14     29.22 o 
 -19   0   2       37.88       31.90     19.24 o 
 -18   0   2       17.23       13.64     17.78 o 
 -17   0   2      298.45      297.18     29.50 o 
 -16   0   2      305.85      290.62     28.53 o 
 -15   0   2        6.71        6.84      9.81 o 
 -14   0   2      126.37      147.86     13.39 o 
 -13   0   2     1156.73     1092.17     37.50 o 
 -12   0   2      379.44      353.81     18.04 o 
 -11   0   2     2236.94     2185.54     53.57 o 
 -10   0   2     1873.91     1816.37     31.44 o 
  -9   0   2     2153.30     2102.95     43.78 o 
  -8   0   2       58.98       49.43      4.18 o 
  -7   0   2     8690.03     8950.03    129.91 o 
  -6   0   2     9545.13     9896.72    156.04 o 
  -5   0   2     2834.91     2888.65     51.19 o 
  -4   0   2     2514.48     2427.80     50.10 o 
  -3   0   2    11381.79    11776.31    264.33 o 
  -2   0   2     6087.63     5801.20    131.38 o 
  -1   0   2     1648.41     1649.74     27.29 o 
   0   0   2    19593.67    20574.89    610.31 o 
   1   0   2     4133.60     4508.06     84.27 o 
   2   0   2        1.50        8.48      2.10 o 
   3   0   2     8412.38     8582.83    138.57 o 
   4   0   2    12577.72    13024.87    171.75 o 
   5   0   2      772.32      819.69     14.11 o 
   6   0   2      672.37      632.83     12.29 o 
   7   0   2     2297.20     2291.47     34.39 o 
   8   0   2      801.96      820.62     16.81 o 
   9   0   2       22.30       28.27      5.82 o 
  10   0   2      851.46      876.22     25.11 o 
  11   0   2      700.21      686.22     22.38 o 
  12   0   2       95.09       89.30     10.65 o 
  13   0   2      173.16      148.87     13.03 o 
  14   0   2      291.06      304.06     22.16 o 
  15   0   2      107.10       80.36     21.92 o 
  16   0   2       41.29       23.87     17.29 o 
  17   0   2       82.95       95.48     21.92 o 
 -20   1   2        1.79      -16.80     16.80 o 
 -19   1   2      123.01      130.09     25.09 o 
 -18   1   2       70.60       36.68     19.48 o 
 -17   1   2       29.74       19.89     13.92 o 
 -16   1   2       51.81       49.65     10.98 o 
 -15   1   2      628.04      605.75     23.18 o 
 -14   1   2      196.92      185.39     11.80 o 
 -13   1   2       70.32       94.69      8.36 o 
 -12   1   2     1174.37     1179.18     27.94 o 
 -11   1   2     1576.81     1580.92     33.09 o 
 -10   1   2      160.50      171.78      6.63 o 
  -9   1   2     3492.77     3577.87     44.30 o 
  -8   1   2     7918.04     7936.01     86.89 o 
  -7   1   2      965.23      950.22     13.58 o 
  -6   1   2       91.37      113.07      4.50 o 
  -5   1   2     9662.21     9830.34    105.17 o 
  -4   1   2    10976.82    10684.45    124.76 o 
  -3   1   2      905.73      896.02     14.37 o 
  -2   1   2      926.98      895.40     11.44 o 
  -1   1   2     4408.37     4246.67     49.71 o 
   0   1   2      506.42      520.50      7.92 o 
   1   1   2     3395.27     3364.86     40.82 o 
   2   1   2    10033.03    10387.88    123.53 o 
   3   1   2     4902.95     5137.91     55.87 o 
   4   1   2     2148.38     2129.30     20.84 o 
   5   1   2     3202.31     3310.62     31.85 o 
   6   1   2     4086.65     4089.97     42.92 o 
   7   1   2      490.88      500.63      8.56 o 
   8   1   2     1916.59     1942.47     23.11 o 
   9   1   2      812.69      832.94     15.14 o 
  10   1   2      117.07      125.67      6.34 o 
  11   1   2      164.08      157.87      7.78 o 
  12   1   2      594.43      595.95     19.56 o 
  13   1   2      150.25      146.08      9.86 o 
  14   1   2       15.38       23.96     12.16 o 
  15   1   2      160.13      151.68     38.25 o 
  16   1   2       65.48       80.79     21.80 o 
  17   1   2       20.87       24.80     21.19 o 
  18   1   2        7.28       -3.41     17.04 o 
  19   1   2       32.56       27.76     20.70 o 
 -20   2   2       35.55       58.44     22.16 o 
 -19   2   2       18.88       38.17     16.34 o 
 -18   2   2       10.22       25.29     15.14 o 
 -17   2   2      168.84      176.80     24.37 o 
 -16   2   2      161.19      139.61     22.42 o 
 -15   2   2        7.28        1.16      7.70 o 
 -14   2   2       74.13       90.95      8.27 o 
 -13   2   2      719.51      734.43     18.82 o 
 -12   2   2      265.51      287.88     16.73 o 
 -11   2   2     1132.92     1145.53     20.70 o 
 -10   2   2      877.88      926.63     16.62 o 
  -9   2   2     1104.60     1124.32     16.97 o 
  -8   2   2       35.56       42.84      3.39 o 
  -7   2   2     3992.16     3900.64     41.21 o 
  -6   2   2     4137.76     4025.27     64.86 o 
  -5   2   2      826.45      810.01     14.17 o 
  -4   2   2     1813.56     1802.82     31.47 o 
  -3   2   2     4891.52     4845.35     70.69 o 
  -2   2   2     2971.97     2951.88     39.63 o 
  -1   2   2      569.28      586.83     10.55 o 
   0   2   2     8668.67     8446.68    140.24 o 
   1   2   2     1842.54     1789.78     27.93 o 
   2   2   2       70.09       71.75      3.18 o 
   3   2   2     3101.01     3119.39     32.28 o 
   4   2   2     5590.13     5667.11     60.63 o 
   5   2   2      260.38      255.91      5.35 o 
   6   2   2      386.19      423.97     10.76 o 
   7   2   2     1241.59     1272.59     18.98 o 
   8   2   2      398.60      426.16      9.25 o 
   9   2   2        5.83        5.38      4.06 o 
  10   2   2      512.13      529.98     13.19 o 
  11   2   2      448.81      432.95     12.06 o 
  12   2   2       45.55       54.78      9.06 o 
  13   2   2       78.35      102.95     17.30 o 
  14   2   2      145.13      140.10     15.21 o 
  15   2   2       61.01       46.86     14.86 o 
  16   2   2       23.20       37.73     15.36 o 
  17   2   2       44.41       45.44     16.03 o 
  18   2   2       14.61       14.12     18.75 o 
 -19   3   2       38.19       56.01     20.94 o 
 -18   3   2       17.25       15.96     15.23 o 
 -17   3   2        6.36       11.76     17.04 o 
 -16   3   2       21.69       12.93     13.60 o 
 -15   3   2      218.65      209.42     20.45 o 
 -14   3   2       63.42       62.71     24.84 o 
 -13   3   2       23.04       20.88     13.13 o 
 -12   3   2      366.45      379.74     15.03 o 
 -11   3   2      480.11      521.94     16.36 o 
 -10   3   2       90.58      113.68      6.91 o 
  -9   3   2      813.02      762.62     22.11 o 
  -8   3   2     1831.22     1755.11     35.51 o 
  -7   3   2      126.77      138.06      8.15 o 
  -6   3   2       32.42       30.86      4.93 o 
  -5   3   2     2291.33     2274.98     38.02 o 
  -4   3   2     2590.47     2545.94     46.09 o 
  -3   3   2      283.56      298.87      6.99 o 
  -2   3   2      541.70      519.89     17.19 o 
  -1   3   2     1626.77     1621.91     42.03 o 
   0   3   2      270.51      287.43     11.02 o 
   1   3   2      638.49      613.67     23.36 o 
   2   3   2     2182.74     2042.00     37.48 o 
   3   3   2      993.02      897.25     17.44 o 
   4   3   2      548.01      616.13     14.17 o 
   5   3   2      616.57      705.24     13.46 o 
   6   3   2      893.06      885.89     27.08 o 
   7   3   2       93.26       86.35      5.72 o 
   8   3   2      683.67      722.75     26.03 o 
   9   3   2      264.28      249.88     14.10 o 
  10   3   2       51.16       42.64      5.24 o 
  11   3   2       39.83       38.21      6.16 o 
  12   3   2      188.91      180.10     15.34 o 
  13   3   2       53.90       62.29     12.63 o 
  14   3   2        2.12      -11.82     11.82 o 
  15   3   2       44.35       40.97     17.15 o 
  16   3   2       16.31       16.53     19.85 o 
  17   3   2        5.80       -6.86     14.28 o 
 -18   4   2        1.77       -7.55     17.29 o 
 -17   4   2       31.25       28.52     17.73 o 
 -16   4   2       25.61       19.45     14.64 o 
 -15   4   2        2.99        3.35     13.09 o 
 -14   4   2       10.56       -6.98     12.54 o 
 -13   4   2      146.97      183.80     14.24 o 
 -12   4   2       62.27       77.67     13.42 o 
 -11   4   2      193.54      167.91     13.06 o 
 -10   4   2      104.65      118.40      8.32 o 
  -9   4   2      165.72      190.59     16.94 o 
  -8   4   2        8.83        3.65      6.46 o 
  -7   4   2      550.89      482.52     16.87 o 
  -6   4   2      507.15      484.43     15.90 o 
  -5   4   2       51.74       53.94      7.00 o 
  -4   4   2      346.86      332.40      9.57 o 
  -3   4   2      564.03      572.85     12.81 o 
  -2   4   2      476.09      503.11     18.50 o 
  -1   4   2       62.38       75.57     12.59 o 
   0   4   2     1181.54     1243.31     49.70 o 
   1   4   2      186.36      184.43     15.13 o 
   2   4   2       54.29       46.14      4.18 o 
   3   4   2      308.33      282.28     10.67 o 
   4   4   2      759.85      724.20     17.61 o 
   5   4   2       15.83        8.10      4.76 o 
   6   4   2       58.94       83.17      5.60 o 
   7   4   2      204.14      242.89     11.96 o 
   8   4   2       57.37       63.30     11.02 o 
   9   4   2        0.49        4.43      8.52 o 
  10   4   2       94.49      115.28     11.17 o 
  11   4   2       97.63      118.38     15.32 o 
  12   4   2        8.87       17.11     12.84 o 
  13   4   2        9.39        2.78     11.35 o 
  14   4   2       20.39        3.29     12.06 o 
  15   4   2       12.37        8.36     12.56 o 
  16   4   2        4.43       21.44     15.67 o 
 -16   5   2        2.35       -2.43     25.81 o 
 -15   5   2       24.21       28.25     28.00 o 
 -14   5   2        5.76       34.09     27.27 o 
 -13   5   2        2.80       -7.40     12.49 o 
 -12   5   2       35.79       37.52     25.45 o 
 -11   5   2       43.38       67.84     20.82 o 
 -10   5   2       13.49       16.66      7.29 o 
  -9   5   2       71.99       64.90     10.18 o 
  -8   5   2      152.57      153.01     27.05 o 
  -7   5   2        2.96       11.47      9.62 o 
  -6   5   2       11.22       19.45      8.38 o 
  -5   5   2      195.71      194.52     27.30 o 
  -4   5   2      242.28      248.07     22.67 o 
  -3   5   2       45.82       62.82      6.66 o 
  -2   5   2       39.18       45.43      4.97 o 
  -1   5   2      133.57      124.26     19.49 o 
   0   5   2       32.14       23.38     14.12 o 
   1   5   2       44.25       64.54     16.32 o 
   2   5   2      168.33      164.53      8.52 o 
   3   5   2       76.71       58.54      6.93 o 
   4   5   2       62.21       78.57     12.79 o 
   5   5   2       37.57       38.47      6.85 o 
   6   5   2       69.56       67.62      5.84 o 
   7   5   2        8.98        2.03      6.49 o 
   8   5   2       77.86      110.21     14.60 o 
   9   5   2       24.49       28.91     12.66 o 
  10   5   2        6.61        0.15     12.35 o 
  11   5   2        2.92       -3.31     11.80 o 
  12   5   2       19.28       37.64     19.97 o 
  13   5   2        6.01       -0.81     12.03 o 
  14   5   2        0.08       -1.73     12.41 o 
 -14   6   2        0.30      -16.80     26.30 o 
 -13   6   2        9.51      -25.57     25.57 o 
 -12   6   2        4.40        4.87     26.30 o 
 -11   6   2       14.28       14.70     11.98 o 
 -10   6   2        3.44      -10.33     13.39 o 
  -9   6   2        7.99      -13.88     23.38 o 
  -8   6   2        0.85        3.41     23.37 o 
  -7   6   2       30.83       21.43     23.62 o 
  -6   6   2       23.77       29.95     11.93 o 
  -5   6   2        1.35       16.80     10.23 o 
  -4   6   2       22.18       43.10     10.96 o 
  -3   6   2       22.85       16.56      9.25 o 
  -2   6   2       28.63       28.55      7.03 o 
  -1   6   2        3.23        0.41      6.21 o 
   0   6   2       67.45       73.55      9.74 o 
   1   6   2        5.28        5.60      6.57 o 
   2   6   2        7.40        9.16      6.60 o 
   3   6   2       14.15        3.65      8.28 o 
   4   6   2       44.14       42.86     11.45 o 
   5   6   2        0.35       11.69     10.47 o 
   6   6   2        2.12        6.04     10.11 o 
   7   6   2       11.15       28.40     11.93 o 
   8   6   2        2.77        4.51     10.70 o 
   9   6   2        0.10       -7.55     11.12 o 
  10   6   2        5.04        8.55     12.22 o 
  11   6   2        6.89      -11.64     18.50 o 
  12   6   2        1.01       41.39     30.44 o 
 -10   7   2        0.70      -17.53     28.24 o 
  -9   7   2        2.79        4.63     29.22 o 
  -8   7   2        4.96      -17.29     25.08 o 
  -5   7   2        6.67       16.56     12.42 o 
  -4   7   2        9.43        4.38     11.69 o 
   0   7   2        1.24       -7.55     12.90 o 
   1   7   2        1.37       -1.98      7.60 o 
   2   7   2        5.07       -9.01      9.50 o 
   3   7   2        2.49        5.84     10.23 o 
   4   7   2        3.03        4.63     10.96 o 
   5   7   2        0.79       17.53     14.85 o 
   7   7   2        0.47       23.37     27.51 o 
   8   7   2        3.12      -26.54     26.54 o 
 -20   0   3        0.41       -8.52     18.75 o 
 -19   0   3       34.29       26.54     18.99 o 
 -18   0   3      293.27      257.43     28.77 o 
 -17   0   3        7.53        8.28     16.31 o 
 -16   0   3       51.92       40.43     17.05 o 
 -15   0   3      264.15      268.68     21.02 o 
 -14   0   3      742.17      729.66     30.61 o 
 -13   0   3        6.09        0.14      9.14 o 
 -12   0   3      788.26      777.42     30.55 o 
 -11   0   3     1483.12     1457.10     63.50 o 
 -10   0   3        5.81       11.15      5.30 o 
  -9   0   3     2330.75     2293.10     48.42 o 
  -8   0   3     5062.32     5030.21     72.11 o 
  -7   0   3     3943.41     3755.37     54.30 o 
  -6   0   3     4820.90     4856.93     85.08 o 
  -5   0   3     8429.11     8569.77    147.10 o 
  -4   0   3     6628.19     6542.48    149.42 o 
  -3   0   3     2654.66     2755.60     91.87 o 
  -2   0   3    11781.03    11884.16    269.61 o 
  -1   0   3     4778.36     4721.90     76.33 o 
   0   0   3      199.20      180.12     10.30 o 
   1   0   3     3624.99     3700.19     57.25 o 
   2   0   3    10049.89    10435.96    133.61 o 
   3   0   3     3055.88     3173.40     46.33 o 
   4   0   3      154.92      149.33      6.02 o 
   5   0   3    13790.38    14106.10    180.98 o 
   6   0   3     5042.95     5102.11     74.50 o 
   7   0   3      121.19      145.39      7.03 o 
   8   0   3      310.37      286.42     17.58 o 
   9   0   3     3461.62     3463.88     73.42 o 
  10   0   3      634.65      627.76     20.87 o 
  11   0   3       95.05       98.79     10.60 o 
  12   0   3      339.79      344.16     17.57 o 
  13   0   3      279.10      324.19     17.92 o 
  14   0   3        7.62       -1.62     11.26 o 
  15   0   3       72.36       59.79     35.56 o 
  16   0   3      137.98      111.09     21.93 o 
 -21   1   3       12.77        9.98     19.72 o 
 -20   1   3       50.37       46.03     20.46 o 
 -19   1   3       35.95       41.89     20.46 o 
 -18   1   3        7.15       -8.19     24.23 o 
 -17   1   3      139.70      115.17     17.31 o 
 -16   1   3      330.70      361.96     22.48 o 
 -15   1   3       85.14       77.93     10.03 o 
 -14   1   3      472.59      464.34     17.98 o 
 -13   1   3      208.26      225.97     15.24 o 
 -12   1   3      210.47      206.55      9.57 o 
 -11   1   3       25.12       28.26      7.32 o 
 -10   1   3     3976.71     3984.29     55.23 o 
  -9   1   3      281.34      278.20      7.26 o 
  -8   1   3      348.91      358.83      8.16 o 
  -7   1   3     3650.71     3734.22     42.22 o 
  -6   1   3     9960.48    10167.53    113.62 o 
  -5   1   3      531.04      518.49     10.19 o 
  -4   1   3     1603.48     1600.83     22.69 o 
  -3   1   3    22008.13    21396.32    338.65 o 
  -2   1   3     3546.95     3564.62     51.20 o 
  -1   1   3     2462.34     2478.16     30.93 o 
   0   1   3     3495.77     3435.28     39.66 o 
   1   1   3    14064.95    14311.83    152.56 o 
   2   1   3      825.38      817.19      9.56 o 
   3   1   3     7867.00     8025.73     83.11 o 
   4   1   3     4832.85     4895.67     48.35 o 
   5   1   3     2507.37     2553.86     25.55 o 
   6   1   3     1331.69     1327.32     15.23 o 
   7   1   3     3528.52     3532.96     38.74 o 
   8   1   3     1853.67     1841.15     23.51 o 
   9   1   3       10.61       13.40      4.04 o 
  10   1   3      465.45      474.78     12.23 o 
  11   1   3      569.99      565.27     15.13 o 
  12   1   3      231.62      250.49     13.20 o 
  13   1   3      201.21      193.93     26.44 o 
  14   1   3      232.35      219.57     20.10 o 
  15   1   3       34.45       28.60     13.87 o 
  16   1   3        3.73        3.53     13.51 o 
  17   1   3       48.51       41.38     15.38 o 
  18   1   3       45.48       66.00     21.43 o 
 -20   2   3        0.58      -16.56     16.56 o 
 -19   2   3       16.23       12.61     14.91 o 
 -18   2   3      159.37      146.71     19.55 o 
 -17   2   3        2.28       -9.50     15.58 o 
 -16   2   3       34.38       55.04     17.53 o 
 -15   2   3      142.06      125.67     14.56 o 
 -14   2   3      390.77      397.32     20.62 o 
 -13   2   3        8.13       14.97      6.45 o 
 -12   2   3      507.40      516.40     13.12 o 
 -11   2   3      893.23      878.49     19.14 o 
 -10   2   3        2.16        5.53      4.51 o 
  -9   2   3      965.53      963.50     16.69 o 
  -8   2   3     2403.03     2374.13     29.70 o 
  -7   2   3     1977.44     1958.18     24.47 o 
  -6   2   3     2113.50     2029.79     31.93 o 
  -5   2   3     3499.66     3462.55     52.47 o 
  -4   2   3     2734.89     2776.72     39.53 o 
  -3   2   3      760.95      764.38     11.39 o 
  -2   2   3     5982.73     5939.03     81.16 o 
  -1   2   3     3213.64     3208.00     49.21 o 
   0   2   3      237.63      240.93      6.70 o 
   1   2   3     1699.46     1578.56     21.13 o 
   2   2   3     4773.71     4813.11     50.14 o 
   3   2   3     1667.06     1617.61     16.81 o 
   4   2   3       31.34       45.50      2.41 o 
   5   2   3     6337.65     6523.86     66.98 o 
   6   2   3     2174.81     2176.53     27.48 o 
   7   2   3       34.68       37.64      3.83 o 
   8   2   3      162.39      181.08      6.41 o 
   9   2   3     1894.98     1910.35     27.37 o 
  10   2   3      333.89      341.93     11.64 o 
  11   2   3       62.90       58.61      7.13 o 
  12   2   3      207.29      179.68     14.96 o 
  13   2   3      172.41      180.99     15.83 o 
  14   2   3        7.17        1.83     12.20 o 
  15   2   3       35.61       46.33     15.09 o 
  16   2   3       75.84       61.88     31.18 o 
  17   2   3        8.97        6.13     14.55 o 
  18   2   3        0.23      -10.71     17.53 o 
 -19   3   3       10.62        5.20     15.58 o 
 -18   3   3        1.76        4.14     17.77 o 
 -17   3   3       35.97       45.05     19.24 o 
 -16   3   3       91.26       77.50     16.44 o 
 -15   3   3       18.05       21.23     13.11 o 
 -14   3   3      180.41      165.05     17.40 o 
 -13   3   3       68.51       90.65      9.63 o 
 -12   3   3       79.26       82.36      8.79 o 
 -11   3   3        6.35        5.93      6.50 o 
 -10   3   3     1280.06     1292.07     32.73 o 
  -9   3   3      110.37      125.43      7.38 o 
  -8   3   3       68.62       52.74      4.41 o 
  -7   3   3      723.32      666.21     15.32 o 
  -6   3   3     1972.78     1903.48     32.91 o 
  -5   3   3       94.12       94.72      4.89 o 
  -4   3   3      573.39      592.68     10.79 o 
  -3   3   3     4457.13     4467.70     57.64 o 
  -2   3   3      528.93      533.22     10.35 o 
  -1   3   3      422.01      424.39     13.22 o 
   0   3   3     1102.71     1165.47     37.47 o 
   1   3   3     3633.17     3417.50     71.78 o 
   2   3   3       83.12       82.92      5.78 o 
   3   3   3     1513.69     1493.63     26.60 o 
   4   3   3     1149.64     1098.97     27.00 o 
   5   3   3      657.72      601.02     13.65 o 
   6   3   3      322.46      385.02      9.41 o 
   7   3   3      885.99      895.82     33.26 o 
   8   3   3      466.76      446.93     19.43 o 
   9   3   3        0.87        3.37      4.49 o 
  10   3   3      161.77      173.02      8.46 o 
  11   3   3      183.83      175.89     14.05 o 
  12   3   3       87.19       91.91     12.70 o 
  13   3   3       68.62       62.57     12.97 o 
  14   3   3       70.92       72.81     16.02 o 
  15   3   3       10.48      -10.63     14.12 o 
  16   3   3        2.65        4.53     15.22 o 
  17   3   3       13.91       25.32     18.99 o 
 -18   4   3       29.47       63.31     21.92 o 
 -17   4   3        0.15      -10.19     13.61 o 
 -16   4   3        8.22       -1.93     16.07 o 
 -15   4   3       22.35       26.83     14.50 o 
 -14   4   3       65.88       47.87     21.80 o 
 -13   4   3        3.38        4.32     11.80 o 
 -12   4   3      107.97      121.94     12.46 o 
 -11   4   3      170.54      181.62     13.03 o 
 -10   4   3        1.10       -5.54      6.64 o 
  -9   4   3      102.13       99.85     10.69 o 
  -8   4   3      331.64      329.26     14.39 o 
  -7   4   3      323.31      362.51     14.07 o 
  -6   4   3      300.86      265.60     11.54 o 
  -5   4   3      356.24      345.85     17.73 o 
  -4   4   3      300.60      292.80      8.86 o 
  -3   4   3       85.48       75.66      5.00 o 
  -2   4   3      948.98      999.92     21.14 o 
  -1   4   3      518.81      535.47     16.21 o 
   0   4   3       36.23       46.58     10.80 o 
   1   4   3      237.60      251.63     22.07 o 
   2   4   3      626.69      636.00     15.61 o 
   3   4   3      256.56      248.84      9.26 o 
   4   4   3        0.02        3.43      3.47 o 
   5   4   3      912.61      977.90     21.29 o 
   6   4   3      247.50      225.93      8.61 o 
   7   4   3        1.75       14.52      9.22 o 
   8   4   3       18.77       39.88      9.65 o 
   9   4   3      329.96      362.57     18.27 o 
  10   4   3       55.15       46.21      9.14 o 
  11   4   3       13.79        4.32     10.27 o 
  12   4   3       39.06       41.33     11.96 o 
  13   4   3       33.39       44.75     12.95 o 
  14   4   3        2.31       11.64     12.21 o 
  15   4   3        5.18      -11.02     15.40 o 
 -16   5   3        9.20       56.25     30.44 o 
 -15   5   3        1.54       19.72     27.03 o 
 -14   5   3       22.00       22.13     14.41 o 
 -13   5   3        5.30       13.17     12.93 o 
 -12   5   3        9.23       10.30     11.75 o 
 -11   5   3        0.99       13.33     11.20 o 
 -10   5   3      144.75      170.64     14.36 o 
  -9   5   3        9.03       -3.41     18.99 o 
  -8   5   3        6.85      -16.80     16.80 o 
  -7   5   3       46.57       40.96      9.92 o 
  -6   5   3      149.54      146.32     30.34 o 
  -5   5   3        6.16       -0.18      7.08 o 
  -4   5   3       54.46       73.06     10.72 o 
  -3   5   3      371.83      358.25     18.90 o 
  -2   5   3       25.56       25.41      4.94 o 
  -1   5   3       30.89       37.79      4.74 o 
   0   5   3       82.82      100.81      7.70 o 
   1   5   3      349.69      367.35     40.12 o 
   2   5   3        5.40        4.04      5.14 o 
   3   5   3      103.86      113.42      8.83 o 
   4   5   3       88.66       88.97      6.09 o 
   5   5   3       63.00       49.19      5.48 o 
   6   5   3       26.67       29.22      5.81 o 
   7   5   3       70.62       79.99     13.56 o 
   8   5   3       41.66       36.30     11.12 o 
   9   5   3        0.96       -7.92     10.31 o 
  10   5   3       14.76       10.64     12.04 o 
  11   5   3       16.53       24.99     18.63 o 
  12   5   3       11.34       -7.51     11.36 o 
  13   5   3        8.77        1.82     14.55 o 
  14   5   3        6.64      -11.82     15.10 o 
 -14   6   3        4.21       31.17     29.46 o 
 -13   6   3        0.26       18.99     28.49 o 
 -12   6   3        7.21        8.77     11.98 o 
 -11   6   3        9.97       -5.75     18.02 o 
 -10   6   3        0.04       -9.79      9.79 o 
  -9   6   3        3.90       -4.63     22.16 o 
  -8   6   3       17.28       20.45     23.62 o 
  -7   6   3       21.20       -5.36     21.43 o 
  -6   6   3       19.02       21.02     10.71 o 
  -5   6   3       11.95       16.80     11.20 o 
  -4   6   3       13.99       12.66     10.47 o 
  -3   6   3        7.62       -1.22      9.50 o 
  -2   6   3       57.49       66.73     12.42 o 
  -1   6   3       22.39       23.13      8.77 o 
   0   6   3        1.61        3.17      7.06 o 
   1   6   3       11.35       19.86      4.50 o 
   2   6   3       28.71       28.61      5.47 o 
   3   6   3       12.09        7.31      5.34 o 
   4   6   3        0.36        1.20      6.72 o 
   5   6   3       54.80       72.29     22.77 o 
   6   6   3       10.21        9.89     23.50 o 
   7   6   3        0.22        3.66     10.63 o 
   8   6   3        0.33       -6.57     10.84 o 
   9   6   3       20.01       13.52     11.94 o 
  10   6   3        3.33       -9.30     17.87 o 
  11   6   3        1.00      -24.59     25.81 o 
 -10   7   3        6.30        6.09     28.49 o 
  -9   7   3        0.17      -14.37     27.03 o 
  -8   7   3        0.39       -3.17     25.81 o 
  -5   7   3        0.19       -0.49     16.07 o 
  -4   7   3        1.67      -15.10     15.10 o 
  -3   7   3       13.13       22.40     16.07 o 
  -2   7   3        0.48       11.93     15.58 o 
  -1   7   3        0.86        0.49     15.34 o 
   0   7   3        1.75       -5.92      5.92 o 
   1   7   3       13.21       21.88     13.27 o 
   2   7   3        0.22        5.13      9.05 o 
   3   7   3        2.68        4.45      9.18 o 
   4   7   3        2.41       12.68      9.86 o 
   7   7   3        1.90      -22.89     25.32 o 
   8   7   3        1.43      -15.10     27.03 o 
 -20   0   4       39.97       26.06     20.21 o 
 -19   0   4       32.98       24.84     18.99 o 
 -18   0   4       20.89       34.33     18.75 o 
 -17   0   4      315.36      314.28     30.72 o 
 -16   0   4      257.44      262.05     28.03 o 
 -15   0   4        8.86       18.36     11.98 o 
 -14   0   4      228.16      224.26     18.50 o 
 -13   0   4     1863.51     1845.08     55.50 o 
 -12   0   4      163.39      155.97     18.28 o 
 -11   0   4      469.01      479.87     25.31 o 
 -10   0   4     1229.98     1262.34     28.30 o 
  -9   0   4     3299.99     3246.53     61.22 o 
  -8   0   4      730.48      725.81     14.30 o 
  -7   0   4     8368.29     8229.92    125.90 o 
  -6   0   4    11856.56    11933.45    204.30 o 
  -5   0   4     1849.15     1843.91     38.40 o 
  -4   0   4     8031.19     7973.45    151.31 o 
  -3   0   4    18142.46    18229.45    459.34 o 
  -2   0   4    33640.62    33358.08    531.56 o 
  -1   0   4      555.20      575.82     10.26 o 
   0   0   4    17378.35    17994.12    350.46 o 
   1   0   4     4107.94     3993.13     48.69 o 
   2   0   4     4979.02     5003.54     71.58 o 
   3   0   4     4137.09     4237.84     61.38 o 
   4   0   4     8834.82     9166.55    130.06 o 
   5   0   4     1377.97     1403.60     23.60 o 
   6   0   4       32.99       35.07      4.11 o 
   7   0   4     3374.74     3362.43     90.04 o 
   8   0   4     2291.03     2298.68     60.71 o 
   9   0   4      587.38      587.47     19.52 o 
  10   0   4      265.47      274.64     14.58 o 
  11   0   4      763.54      717.93     23.82 o 
  12   0   4      125.97      134.57     12.62 o 
  13   0   4       42.43       30.16     15.34 o 
  14   0   4      129.59      149.14     17.66 o 
  15   0   4       80.30       67.73     20.82 o 
 -21   1   4       18.35        1.46     18.99 o 
 -20   1   4        9.17       14.61     18.75 o 
 -19   1   4       41.61       36.29     19.73 o 
 -18   1   4       51.03       36.53     18.51 o 
 -17   1   4       89.58       62.59     14.15 o 
 -16   1   4      207.81      218.91     18.61 o 
 -15   1   4      693.67      717.34     22.49 o 
 -14   1   4      289.60      272.74     15.82 o 
 -13   1   4        3.49        4.33      5.93 o 
 -12   1   4     1122.95     1169.76     23.13 o 
 -11   1   4     1605.15     1615.41     27.99 o 
 -10   1   4      409.00      404.99     10.70 o 
  -9   1   4     3090.15     3135.34     43.86 o 
  -8   1   4     6413.04     6491.03     79.17 o 
  -7   1   4      387.05      384.04      8.12 o 
  -6   1   4      182.76      192.04      5.25 o 
  -5   1   4    17372.12    17394.53    228.32 o 
  -4   1   4    12144.60    11833.51    155.71 o 
  -3   1   4       11.12       16.48      1.74 o 
  -2   1   4     2310.50     2161.43     24.25 o 
  -1   1   4    18736.18    18517.49    205.70 o 
   0   1   4     3883.19     3851.12     35.53 o 
   1   1   4      669.70      680.57      8.26 o 
   2   1   4     7675.41     7729.86     72.99 o 
   3   1   4     5290.67     5283.30     53.37 o 
   4   1   4       90.65      102.52      3.58 o 
   5   1   4     1861.65     1858.17     20.99 o 
   6   1   4     7363.34     7327.72     76.47 o 
   7   1   4      861.29      876.52     13.99 o 
   8   1   4      924.20      946.91     15.81 o 
   9   1   4      695.49      697.05     22.33 o 
  10   1   4     1228.77     1224.49     23.04 o 
  11   1   4       96.22       99.15      7.36 o 
  12   1   4      200.53      195.69     13.29 o 
  13   1   4      154.55      141.72     14.53 o 
  14   1   4       33.70       17.51     13.19 o 
  15   1   4        3.15       14.88     13.55 o 
  16   1   4       19.50       20.95     14.38 o 
  17   1   4       22.88       30.47     31.90 o 
 -20   2   4       24.11       16.07     19.97 o 
 -19   2   4       21.79       17.11     15.15 o 
 -18   2   4        8.57        0.00     16.80 o 
 -17   2   4      157.28      135.95     22.90 o 
 -16   2   4      125.74      146.90     23.14 o 
 -15   2   4        2.95        9.39      7.59 o 
 -14   2   4      122.87      101.16      8.75 o 
 -13   2   4     1021.80     1055.99     29.00 o 
 -12   2   4       73.31       76.16      7.19 o 
 -11   2   4      320.27      344.45     11.46 o 
 -10   2   4      729.64      699.38     15.32 o 
  -9   2   4     1997.92     1981.18     25.50 o 
  -8   2   4      256.07      270.10      6.65 o 
  -7   2   4     4043.88     3899.91     48.10 o 
  -6   2   4     5223.08     5146.55    101.19 o 
  -5   2   4      832.96      867.69     20.70 o 
  -4   2   4     3097.02     3091.15     44.39 o 
  -3   2   4     7169.23     7193.95     91.47 o 
  -2   2   4    11871.47    11906.74    149.55 o 
  -1   2   4      317.61      317.40      6.41 o 
   0   2   4     7941.70     7970.00     85.99 o 
   1   2   4     2288.91     2353.98     24.82 o 
   2   2   4     2426.50     2455.61     26.07 o 
   3   2   4     1849.88     1790.75     18.95 o 
   4   2   4     4748.48     4685.46     46.94 o 
   5   2   4      809.51      762.04     10.79 o 
   6   2   4        5.79       14.25      3.18 o 
   7   2   4     1562.59     1598.94     21.81 o 
   8   2   4     1106.38     1107.21     19.51 o 
   9   2   4      279.63      258.93      9.52 o 
  10   2   4      165.29      185.88      9.45 o 
  11   2   4      409.95      395.68     20.01 o 
  12   2   4       60.12       57.43     11.96 o 
  13   2   4       21.44        9.91     10.83 o 
  14   2   4       82.04       66.28     15.85 o 
  15   2   4       49.54       13.08     41.16 o 
  16   2   4        0.78        6.33     14.59 o 
  17   2   4        0.69        7.06     18.26 o 
 -20   3   4        2.46       -9.25     19.24 o 
 -19   3   4       12.08        8.04     18.26 o 
 -18   3   4       14.07       -1.95     17.29 o 
 -17   3   4       34.06       26.67     14.80 o 
 -16   3   4       62.99       75.69     24.35 o 
 -15   3   4      202.30      213.07     24.37 o 
 -14   3   4       56.59       46.88     12.68 o 
 -13   3   4        0.18        5.63      7.56 o 
 -12   3   4      383.71      356.69     14.48 o 
 -11   3   4      523.26      511.80     21.99 o 
 -10   3   4      133.66      151.12      8.76 o 
  -9   3   4      846.87      827.40     18.46 o 
  -8   3   4     1740.20     1715.59     26.32 o 
  -7   3   4      162.38      173.03      8.05 o 
  -6   3   4        3.12       -1.04      4.50 o 
  -5   3   4     3593.03     3591.75     51.48 o 
  -4   3   4     2596.47     2601.25     35.13 o 
  -3   3   4       14.83       18.78      2.61 o 
  -2   3   4      665.53      709.95     10.48 o 
  -1   3   4     4086.96     4237.23     60.21 o 
   0   3   4      858.89      867.97     13.22 o 
   1   3   4      286.55      284.29      6.53 o 
   2   3   4     2274.38     2294.99     30.49 o 
   3   3   4     1431.56     1417.99     20.21 o 
   4   3   4        6.83       11.75      2.54 o 
   5   3   4      359.72      342.32     10.89 o 
   6   3   4     2014.11     1857.38     27.24 o 
   7   3   4      240.25      187.15      8.87 o 
   8   3   4      271.31      316.22      9.65 o 
   9   3   4      150.02      154.72     12.69 o 
  10   3   4      336.42      309.32     13.43 o 
  11   3   4       23.05       22.13     10.39 o 
  12   3   4       80.05       64.23     12.59 o 
  13   3   4       54.34       49.53     13.00 o 
  14   3   4       10.71       15.04     12.36 o 
  15   3   4        0.95       -9.67     13.47 o 
  16   3   4        6.57        4.38     17.29 o 
 -18   4   4        0.99       -8.52     18.02 o 
 -17   4   4       23.97       22.99     15.41 o 
 -16   4   4       18.33       25.33     18.26 o 
 -15   4   4        0.30       -5.23     13.76 o 
 -14   4   4       18.08        8.11      9.33 o 
 -13   4   4      181.31      156.39     16.86 o 
 -12   4   4        8.96       17.85     17.95 o 
 -11   4   4       70.46       82.84     10.25 o 
 -10   4   4      118.13      102.77      8.06 o 
  -9   4   4      401.10      455.47     23.50 o 
  -8   4   4       26.64       20.21     21.19 o 
  -7   4   4      599.09      604.09     19.00 o 
  -6   4   4      629.36      609.43     18.01 o 
  -5   4   4      102.40      119.60      7.85 o 
  -4   4   4      353.40      357.79     10.95 o 
  -3   4   4      804.96      784.08     16.86 o 
  -2   4   4     1350.75     1307.02     33.11 o 
  -1   4   4       68.24       86.48      6.60 o 
   0   4   4     1171.24     1276.04     25.87 o 
   1   4   4      306.62      319.09     15.05 o 
   2   4   4      401.70      392.14     15.47 o 
   3   4   4      225.06      218.93      6.97 o 
   4   4   4      797.23      738.34     16.75 o 
   5   4   4      136.04      131.30     10.03 o 
   6   4   4        0.22        6.51      7.35 o 
   7   4   4      202.47      212.94     10.46 o 
   8   4   4      152.69      149.12     10.76 o 
   9   4   4       40.27       21.45      8.23 o 
  10   4   4       35.33       52.65     11.56 o 
  11   4   4       65.73       65.61     12.53 o 
  12   4   4        7.27       -5.86     10.71 o 
  13   4   4        4.07        6.13     12.18 o 
  14   4   4       17.92        7.73     12.63 o 
  15   4   4        9.90        3.29     13.56 o 
 -16   5   4        7.12      -11.69     25.81 o 
 -15   5   4       21.48       15.34     25.57 o 
 -14   5   4        3.25       -7.61     12.50 o 
 -13   5   4        0.02       26.92     13.05 o 
 -12   5   4       38.68       53.60     12.36 o 
 -11   5   4       53.43       82.20     12.54 o 
 -10   5   4       15.61        3.13      9.71 o 
  -9   5   4       76.30       97.43     25.09 o 
  -8   5   4      155.01      148.39     25.58 o 
  -7   5   4       13.81       17.90     12.05 o 
  -6   5   4        3.02        1.00      8.11 o 
  -5   5   4      275.25      279.90     15.70 o 
  -4   5   4      199.85      182.30     16.09 o 
  -3   5   4        4.54       10.02      6.76 o 
  -2   5   4       46.20       75.31      8.57 o 
  -1   5   4      323.81      339.19     14.84 o 
   0   5   4       60.98       69.33      6.43 o 
   1   5   4       30.26       34.18      4.15 o 
   2   5   4      208.04      232.21     10.17 o 
   3   5   4      117.99      114.06      8.99 o 
   4   5   4        0.89       -0.51      4.40 o 
   5   5   4       18.60       17.90      6.88 o 
   6   5   4      194.96      226.10     22.52 o 
   7   5   4       21.03       17.22     10.66 o 
   8   5   4       31.61       47.33     12.25 o 
   9   5   4        8.44       -0.53     11.17 o 
  10   5   4       32.21       33.93     13.51 o 
  11   5   4        2.59       12.83     11.74 o 
  12   5   4       10.26       10.53     12.11 o 
  13   5   4        5.67       -9.97     13.07 o 
 -14   6   4        0.69        7.30     27.03 o 
 -13   6   4       11.48      -24.59     24.59 o 
 -12   6   4        0.36      -11.26     11.26 o 
 -11   6   4        4.39        7.42     10.99 o 
 -10   6   4        4.44      -22.16     22.16 o 
  -9   6   4       26.99       64.77     26.06 o 
  -8   6   4        1.81      -20.70     21.91 o 
  -7   6   4       33.48       38.72     22.40 o 
  -6   6   4       26.56       37.26     21.92 o 
  -3   6   4       32.70       37.75     14.61 o 
  -2   6   4       73.89       44.08     14.37 o 
  -1   6   4        4.22       13.88     13.15 o 
   0   6   4       66.91       77.37     15.25 o 
   1   6   4        9.47        6.65      4.84 o 
   2   6   4       26.57       23.94      6.13 o 
   3   6   4        8.90        3.14     14.73 o 
   4   6   4       46.34       38.14      9.48 o 
   5   6   4        6.15       14.69     27.88 o 
   6   6   4        0.02        3.78     12.60 o 
   7   6   4        9.04       10.06     23.62 o 
   8   6   4        7.29        8.28     11.95 o 
   9   6   4        2.40      -16.53     16.53 o 
  10   6   4        2.59        0.72     18.56 o 
 -10   7   4        0.69       54.05     30.44 o 
  -9   7   4        2.50      -17.77     26.78 o 
  -8   7   4        4.84       16.07     26.54 o 
  -7   7   4        0.29        3.41     26.05 o 
  -5   7   4        8.28       -3.17     17.78 o 
  -4   7   4        5.93      -12.42     16.80 o 
  -3   7   4        0.30        0.97     16.80 o 
  -2   7   4        0.81       28.73     18.26 o 
  -1   7   4        9.72        9.01     18.26 o 
   0   7   4        1.45       -5.61      8.16 o 
   1   7   4        0.89       -2.49      8.43 o 
   2   7   4        6.50        2.31     13.51 o 
   3   7   4        3.08        3.61      9.43 o 
   7   7   4        0.62        3.17     26.54 o 
 -20   0   5        0.83      -11.44     17.04 o 
 -19   0   5       95.41       87.20     22.17 o 
 -18   0   5      226.45      213.01     27.30 o 
 -17   0   5        8.90      -15.10     15.58 o 
 -16   0   5      102.54       97.20     20.22 o 
 -15   0   5     1228.76     1259.33     44.30 o 
 -14   0   5     1634.28     1565.68     50.34 o 
 -13   0   5        1.09        8.77     12.66 o 
 -12   0   5     1900.53     1807.88     73.58 o 
 -11   0   5     4457.83     4507.50     97.95 o 
 -10   0   5     1313.99     1292.20     30.13 o 
  -9   0   5      226.95      250.65     10.74 o 
  -8   0   5     8582.42     8727.30    133.40 o 
  -7   0   5     6650.50     6593.58     93.26 o 
  -6   0   5     2124.96     2087.79     38.20 o 
  -5   0   5     5227.38     5211.46     88.39 o 
  -4   0   5    14722.21    14790.20    459.92 o 
  -3   0   5     4906.29     4883.55     82.54 o 
  -2   0   5     6026.75     5866.05     87.58 o 
  -1   0   5    13233.56    13076.89    162.16 o 
   0   0   5    12403.88    12321.80    177.20 o 
   1   0   5      139.43      156.40      5.78 o 
   2   0   5     3022.15     2970.05     44.04 o 
   3   0   5     6195.89     6225.43     89.35 o 
   4   0   5     1094.91     1113.47     19.63 o 
   5   0   5     1837.71     1829.16     31.50 o 
   6   0   5     1071.08     1109.31     25.19 o 
   7   0   5     1141.07     1200.32     26.67 o 
   8   0   5       12.80        7.44      5.86 o 
   9   0   5     1477.31     1530.78     38.01 o 
  10   0   5      226.12      239.52     14.08 o 
  11   0   5       72.71       77.46     10.63 o 
  12   0   5       10.35        5.37      8.99 o 
  13   0   5      132.55      114.86     16.08 o 
  14   0   5       25.74       46.93     14.30 o 
  15   0   5        1.01       23.13     25.57 o 
 -21   1   5       23.03       41.40     20.94 o 
 -20   1   5       47.45       42.62     20.46 o 
 -19   1   5       33.88       42.86     20.21 o 
 -18   1   5        7.44      -14.37     16.56 o 
 -17   1   5      303.57      302.14     43.52 o 
 -16   1   5      528.53      547.46     54.79 o 
 -15   1   5       30.14       24.46      9.84 o 
 -14   1   5      868.70      804.35     35.46 o 
 -13   1   5     1422.57     1433.50     55.64 o 
 -12   1   5     1440.14     1445.55     26.91 o 
 -11   1   5        7.57        2.06      4.48 o 
 -10   1   5     4140.37     4262.28     69.96 o 
  -9   1   5     2726.35     2758.89     39.14 o 
  -8   1   5      443.13      443.94      8.85 o 
  -7   1   5     2887.20     2926.31     39.22 o 
  -6   1   5    11717.38    11727.34    146.09 o 
  -5   1   5     3852.31     3827.49     46.11 o 
  -4   1   5     2037.48     2012.52     25.55 o 
  -3   1   5    17722.99    17217.58    179.69 o 
  -2   1   5    11246.80    11245.58    103.41 o 
  -1   1   5     3315.46     3455.64     32.23 o 
   0   1   5     5006.23     4952.13     45.52 o 
   1   1   5    14671.52    14850.18    138.64 o 
   2   1   5     1022.71      992.54     11.42 o 
   3   1   5       34.27       42.82      2.38 o 
   4   1   5     1661.18     1632.64     20.30 o 
   5   1   5     2557.87     2557.89     28.81 o 
   6   1   5        7.31       12.78      3.14 o 
   7   1   5      797.84      809.44     15.35 o 
   8   1   5      922.30      922.08     17.12 o 
   9   1   5       94.98       95.14      7.54 o 
  10   1   5        6.53        3.67      5.65 o 
  11   1   5      317.04      303.91     14.07 o 
  12   1   5      183.28      185.42     15.58 o 
  13   1   5        5.24       17.06     11.65 o 
  14   1   5        4.67       -4.70     12.73 o 
  15   1   5       23.92       18.03     27.15 o 
  16   1   5        2.58       -7.76     13.92 o 
  17   1   5        8.26        6.82     18.51 o 
 -21   2   5       10.23       27.76     20.70 o 
 -20   2   5        0.69      -17.04     17.53 o 
 -19   2   5       56.37       58.45     20.94 o 
 -18   2   5      137.07      119.62     23.14 o 
 -17   2   5        6.18        7.30     17.04 o 
 -16   2   5       40.73       39.21     17.05 o 
 -15   2   5      628.35      629.55     28.22 o 
 -14   2   5      835.58      867.88     26.64 o 
 -13   2   5        4.44       -3.80      6.84 o 
 -12   2   5     1013.52     1010.02     24.81 o 
 -11   2   5     2284.78     2258.38     36.89 o 
 -10   2   5      595.15      612.87     12.97 o 
  -9   2   5      150.51      154.03      5.52 o 
  -8   2   5     4658.39     4595.38     53.67 o 
  -7   2   5     3828.36     3694.84     46.24 o 
  -6   2   5      810.49      774.89     12.01 o 
  -5   2   5     2233.84     2167.78     34.04 o 
  -4   2   5     6777.54     6592.39     84.65 o 
  -3   2   5     2467.54     2406.79     32.41 o 
  -2   2   5     2761.24     2740.87     31.98 o 
  -1   2   5     5659.62     5730.99     62.66 o 
   0   2   5     4832.40     4925.98     49.79 o 
   1   2   5       18.70       23.31      2.48 o 
   2   2   5     1743.28     1795.66     20.13 o 
   3   2   5     3264.82     3288.80     35.46 o 
   4   2   5      559.02      556.88      8.70 o 
   5   2   5      982.17      961.42     14.94 o 
   6   2   5      565.30      538.74     11.10 o 
   7   2   5      698.48      663.01     13.87 o 
   8   2   5        1.65        7.28      4.96 o 
   9   2   5      766.81      786.87     16.72 o 
  10   2   5       98.51       86.06     12.95 o 
  11   2   5       34.42       27.02     10.76 o 
  12   2   5        6.06       -5.30     10.15 o 
  13   2   5       77.50       92.88     18.27 o 
  14   2   5       13.08       22.71     14.12 o 
  15   2   5        1.02       -8.91     13.53 o 
  16   2   5        5.71       10.70     14.85 o 
 -20   3   5       16.57       23.62     19.72 o 
 -19   3   5       13.38       17.53     18.51 o 
 -18   3   5        0.84       -5.60     16.80 o 
 -17   3   5       82.92       85.41     16.90 o 
 -16   3   5      160.96      196.47     20.31 o 
 -15   3   5       12.75        6.22     11.68 o 
 -14   3   5      241.43      241.74     30.47 o 
 -13   3   5      337.62      343.79     21.47 o 
 -12   3   5      364.40      352.92     17.69 o 
 -11   3   5       10.78       14.02      6.43 o 
 -10   3   5     1397.10     1419.65     29.82 o 
  -9   3   5      761.68      721.24     16.08 o 
  -8   3   5      130.38      135.51      6.08 o 
  -7   3   5      807.66      776.59     18.53 o 
  -6   3   5     3148.68     3150.71     56.07 o 
  -5   3   5     1056.55     1035.98     21.08 o 
  -4   3   5      307.97      315.37      8.79 o 
  -3   3   5     3571.56     3653.03     48.08 o 
  -2   3   5     2000.86     1936.97     27.80 o 
  -1   3   5      693.88      622.06      9.86 o 
   0   3   5     1113.86     1166.93     15.34 o 
   1   3   5     3816.90     3908.35     43.30 o 
   2   3   5      161.94      168.43      6.01 o 
   3   3   5        6.50        7.71      2.66 o 
   4   3   5      512.73      492.61      9.99 o 
   5   3   5      953.83      927.84     14.34 o 
   6   3   5        6.22        5.51      4.09 o 
   7   3   5      208.00      194.85      8.53 o 
   8   3   5      246.28      214.64      9.41 o 
   9   3   5       26.88       14.79      5.96 o 
  10   3   5        1.93        2.07      9.29 o 
  11   3   5       85.72       74.09     12.59 o 
  12   3   5       48.10       28.38     13.92 o 
  13   3   5        4.16       11.05     14.83 o 
  14   3   5        1.92        8.93     13.67 o 
  15   3   5        8.88       27.65     15.12 o 
 -18   4   5       27.48        6.33     19.24 o 
 -17   4   5        1.14       -7.18     14.13 o 
 -16   4   5        3.38       -5.93     28.73 o 
 -15   4   5      100.35       77.51     15.08 o 
 -14   4   5      134.10      124.19     16.58 o 
 -13   4   5        3.76       -8.60     15.58 o 
 -12   4   5      158.51      133.05     12.69 o 
 -11   4   5      352.56      331.50     13.56 o 
 -10   4   5       74.33       78.67      7.50 o 
  -9   4   5       24.24       12.55     10.47 o 
  -8   4   5      761.55      842.26     50.84 o 
  -7   4   5      711.35      810.36     46.19 o 
  -6   4   5      110.88      106.22     16.81 o 
  -5   4   5      229.13      225.01     19.99 o 
  -4   4   5      870.86      861.77     23.38 o 
  -3   4   5      424.41      418.92     11.96 o 
  -2   4   5      397.73      407.84     11.43 o 
  -1   4   5      681.94      676.13     20.11 o 
   0   4   5      504.03      446.64     13.18 o 
   1   4   5        0.54        8.62      3.23 o 
   2   4   5      288.16      322.91      8.20 o 
   3   4   5      517.87      543.88     12.32 o 
   4   4   5       84.55       78.02      6.95 o 
   5   4   5      176.98      190.54      8.34 o 
   6   4   5       79.30       81.46      8.90 o 
   7   4   5      140.60      116.69     10.02 o 
   8   4   5        1.35       -8.27      8.54 o 
   9   4   5      134.69      144.30     13.89 o 
  10   4   5       10.36        9.01     10.85 o 
  11   4   5        5.03       -1.94     10.69 o 
  12   4   5        1.02       -7.95     10.95 o 
  13   4   5       15.98       18.80     12.41 o 
  14   4   5        2.05       11.24     14.97 o 
 -17   5   5        7.27       14.37     27.27 o 
 -16   5   5       16.19        1.46     25.81 o 
 -15   5   5        1.66        7.06     25.57 o 
 -14   5   5       23.30        7.71     13.06 o 
 -13   5   5       24.07       48.92     13.34 o 
 -12   5   5       32.71       27.03     11.76 o 
 -11   5   5        1.36       -2.33      7.49 o 
 -10   5   5      146.80      167.11     10.55 o 
  -9   5   5       58.42       38.72     21.43 o 
  -8   5   5       13.09       19.24     18.99 o 
  -7   5   5       74.86       86.75     13.77 o 
  -6   5   5      277.21      329.02     29.87 o 
  -5   5   5       86.80      103.56     12.27 o 
  -4   5   5       18.82       25.03      9.25 o 
  -3   5   5      283.30      281.35     17.61 o 
  -2   5   5      116.87      105.25     12.23 o 
  -1   5   5       68.81       62.33      7.20 o 
   0   5   5       83.36       90.97      8.63 o 
   1   5   5      376.53      384.47     10.63 o 
   2   5   5        4.07        5.22      5.90 o 
   3   5   5        0.99       -2.76      7.79 o 
   4   5   5       40.63       40.97      7.50 o 
   5   5   5      113.51       99.46     12.82 o 
   6   5   5        0.37       -7.46      9.66 o 
   7   5   5       19.69       10.30     11.01 o 
   8   5   5       20.35        6.87     11.37 o 
   9   5   5        2.11       -0.56     14.62 o 
  10   5   5        0.28       -6.30     10.70 o 
  11   5   5        8.26       -8.95     16.23 o 
  12   5   5        4.50        7.47     15.63 o 
 -14   6   5        8.15        7.30     27.03 o 
 -13   6   5        0.55       17.04     27.27 o 
 -12   6   5        7.73        5.70     11.43 o 
 -11   6   5       18.77        2.44     10.77 o 
 -10   6   5        3.39        7.06     23.37 o 
  -9   6   5        0.66      -14.61     21.91 o 
  -8   6   5       39.52       41.40     24.35 o 
  -7   6   5       44.68       77.20     23.87 o 
  -6   6   5        9.32        7.34     12.72 o 
  -5   6   5        6.90       19.24     16.07 o 
  -4   6   5       37.51       31.66     16.07 o 
  -3   6   5       27.87       52.60     17.05 o 
  -2   6   5       23.87       17.53     15.34 o 
  -1   6   5       30.19       24.98      7.01 o 
   0   6   5       20.14       16.03      9.71 o 
   1   6   5        0.18        3.04      7.59 o 
   2   6   5       13.97       13.14      8.43 o 
   3   6   5       27.59       26.48      9.46 o 
   4   6   5        4.08       -8.44      8.44 o 
   5   6   5       12.50       30.07     13.54 o 
   6   6   5        2.75      -11.25     12.43 o 
   7   6   5        9.34       -4.18     13.59 o 
   8   6   5        0.20       -7.06     23.13 o 
   9   6   5        9.89        2.26     18.16 o 
  10   6   5        0.30      -23.86     23.86 o 
 -10   7   5        5.20      -26.30     26.30 o 
  -9   7   5        1.24       44.07     29.71 o 
  -8   7   5        0.48      -15.10     25.57 o 
  -7   7   5        2.47       17.77     27.03 o 
  -4   7   5        0.54       27.76     20.70 o 
  -3   7   5        9.54        4.87     19.48 o 
  -2   7   5        2.14      -11.69     19.48 o 
  -1   7   5        3.17       -0.44      7.89 o 
   0   7   5        2.20        3.76      8.92 o 
   1   7   5       15.23       16.23      9.80 o 
   2   7   5        0.17        0.40      9.63 o 
   3   7   5        0.10      -10.96     11.44 o 
   6   7   5        0.00      -17.77     25.32 o 
 -21   0   6        0.46       -6.82     18.99 o 
 -20   0   6      158.26      171.28     26.31 o 
 -19   0   6      133.56      137.16     24.61 o 
 -18   0   6        3.34       -8.28     16.31 o 
 -17   0   6      226.14      236.41     27.78 o 
 -16   0   6      576.21      539.99     37.84 o 
 -15   0   6      193.23      167.69     17.59 o 
 -14   0   6      157.25      152.54     20.96 o 
 -13   0   6     3619.41     3470.03    130.73 o 
 -12   0   6     1593.22     1483.94     63.62 o 
 -11   0   6       17.34        7.10      7.05 o 
 -10   0   6      888.90      915.54     22.23 o 
  -9   0   6     9332.47     9425.73    192.96 o 
  -8   0   6     1866.26     1863.60     29.79 o 
  -7   0   6      687.10      685.89     14.71 o 
  -6   0   6     5344.30     5386.04     91.82 o 
  -5   0   6     6109.99     6136.92    103.72 o 
  -4   0   6      343.75      331.36     10.18 o 
  -3   0   6     6689.16     6656.93    100.43 o 
  -2   0   6    13150.10    13064.39    176.01 o 
  -1   0   6      349.67      421.85      8.61 o 
   0   0   6     2637.82     2472.69     34.10 o 
   1   0   6     4504.02     4461.18     59.49 o 
   2   0   6     6834.15     6898.00     98.95 o 
   3   0   6      202.27      200.39      7.27 o 
   4   0   6     1294.04     1270.11     26.39 o 
   5   0   6      265.48      274.98     10.77 o 
   6   0   6      276.26      269.30     17.97 o 
   7   0   6      321.16      314.02     15.42 o 
   8   0   6      600.16      617.61     20.33 o 
   9   0   6       16.41       10.41      7.63 o 
  10   0   6      174.51      197.24     13.79 o 
  11   0   6      173.54      178.80     13.73 o 
  12   0   6       72.18       75.73     14.69 o 
  13   0   6        0.53        0.21     12.29 o 
  14   0   6       63.67       26.79     25.33 o 
  15   0   6       20.93      -12.42     24.11 o 
 -21   1   6       76.89       73.31     22.16 o 
 -20   1   6        5.29      -17.77     17.77 o 
 -19   1   6       35.72       45.78     19.97 o 
 -18   1   6      174.70      172.03     25.34 o 
 -17   1   6      303.02      289.78     22.67 o 
 -16   1   6       82.45       66.82     13.55 o 
 -15   1   6      783.11      797.31     50.90 o 
 -14   1   6     1148.85     1111.01     32.02 o 
 -13   1   6      426.71      404.54     23.14 o 
 -12   1   6     1314.36     1364.05     32.29 o 
 -11   1   6     4406.39     4638.87     76.35 o 
 -10   1   6     3143.32     3195.11     49.20 o 
  -9   1   6       46.76       58.33      6.04 o 
  -8   1   6     2797.48     2866.89     36.54 o 
  -7   1   6     4400.29     4484.51     58.43 o 
  -6   1   6     2024.57     2045.04     28.45 o 
  -5   1   6     5145.06     4956.31     59.83 o 
  -4   1   6     4409.59     4284.86     67.83 o 
  -3   1   6      487.00      461.60      7.78 o 
  -2   1   6       26.65       29.37      1.96 o 
  -1   1   6     8248.69     8109.31     75.84 o 
   0   1   6     6000.58     6009.76     54.63 o 
   1   1   6       76.14       89.28      2.73 o 
   2   1   6     2119.51     2042.80     21.37 o 
   3   1   6     2281.72     2246.38     26.80 o 
   4   1   6      678.80      686.70     11.33 o 
   5   1   6       51.41       51.74      4.00 o 
   6   1   6     1536.54     1508.49     23.58 o 
   7   1   6       64.60       71.75      5.41 o 
   8   1   6       66.37       69.75      6.51 o 
   9   1   6      178.48      202.33     12.17 o 
  10   1   6      387.49      355.47     16.06 o 
  11   1   6        6.03        4.83     15.56 o 
  12   1   6       70.89       62.37     12.52 o 
  13   1   6       45.25       37.29     12.29 o 
  14   1   6       20.75        3.51     13.74 o 
  15   1   6        2.20        9.19     14.00 o 
  16   1   6       11.99       33.77     22.04 o 
 -21   2   6        0.37      -13.39     18.75 o 
 -20   2   6       94.10       97.43     23.14 o 
 -19   2   6       76.68       75.50     21.92 o 
 -18   2   6        1.92       14.37     18.02 o 
 -17   2   6      128.83       99.64     21.19 o 
 -16   2   6      333.63      354.05     30.72 o 
 -15   2   6      133.19      147.08     11.55 o 
 -14   2   6       56.61       50.43      8.86 o 
 -13   2   6     1864.60     1895.75     39.58 o 
 -12   2   6      745.25      756.94     32.77 o 
 -11   2   6        3.31       -4.81      4.81 o 
 -10   2   6      464.02      456.68     11.30 o 
  -9   2   6     4739.52     4646.04     58.37 o 
  -8   2   6      787.55      779.16     12.74 o 
  -7   2   6      504.99      495.34      9.27 o 
  -6   2   6     2984.27     2872.08     36.57 o 
  -5   2   6     3124.10     2980.99     36.14 o 
  -4   2   6       65.82       79.77      4.60 o 
  -3   2   6     2916.34     2863.67     28.86 o 
  -2   2   6     6189.01     6059.86     63.21 o 
  -1   2   6      156.21      159.10      5.08 o 
   0   2   6      980.06     1024.38     12.72 o 
   1   2   6     1948.01     1978.15     23.36 o 
   2   2   6     3260.05     3246.34     39.68 o 
   3   2   6      195.29      210.45      8.56 o 
   4   2   6      763.04      786.46     14.30 o 
   5   2   6      157.38      151.53      6.28 o 
   6   2   6      168.82      171.56      7.40 o 
   7   2   6      191.56      190.97      8.29 o 
   8   2   6      355.24      334.26     13.71 o 
   9   2   6       13.71       10.61      8.09 o 
  10   2   6       82.66      113.61     22.50 o 
  11   2   6       81.82       68.15     12.45 o 
  12   2   6       33.87       26.64     11.83 o 
  13   2   6        0.24        1.86     13.51 o 
  14   2   6       37.30       27.08     15.09 o 
  15   2   6       11.48       13.93     14.55 o 
  16   2   6        0.17        6.09     16.80 o 
 -20   3   6        0.95       -5.11     18.99 o 
 -19   3   6       13.91       16.56     18.99 o 
 -18   3   6       63.83       63.57     20.95 o 
 -17   3   6      110.24      123.97     23.14 o 
 -16   3   6       22.74       12.08     12.38 o 
 -15   3   6      221.05      247.28     20.09 o 
 -14   3   6      338.71      347.73     19.47 o 
 -13   3   6      138.29      169.38     14.30 o 
 -12   3   6      335.59      333.25     15.91 o 
 -11   3   6     1095.08     1129.57     26.36 o 
 -10   3   6      761.09      752.43     19.64 o 
  -9   3   6       44.66       43.96      5.52 o 
  -8   3   6      780.82      765.88     16.02 o 
  -7   3   6     1279.21     1228.14     22.24 o 
  -6   3   6      659.51      647.81     16.14 o 
  -5   3   6     1561.06     1511.61     28.94 o 
  -4   3   6     1244.72     1266.37     25.93 o 
  -3   3   6      195.31      197.64      6.87 o 
  -2   3   6       24.57       26.81      2.66 o 
  -1   3   6     1888.65     1922.01     24.00 o 
   0   3   6     1272.98     1240.91     16.00 o 
   1   3   6        1.91        5.08      2.67 o 
   2   3   6      578.07      624.37     14.24 o 
   3   3   6      532.47      568.59     10.26 o 
   4   3   6      145.82      135.45      5.48 o 
   5   3   6       23.84       27.43      4.93 o 
   6   3   6      561.66      569.09     12.41 o 
   7   3   6       28.61       19.01      5.71 o 
   8   3   6        9.94       15.47      6.03 o 
   9   3   6       41.40       41.61      7.45 o 
  10   3   6      130.91      119.34     13.35 o 
  11   3   6        2.00        1.49     10.64 o 
  12   3   6       19.16       22.30     12.11 o 
  13   3   6       11.37       -2.95     20.90 o 
  14   3   6        5.82       17.57     14.97 o 
  15   3   6        1.16      -11.44     16.31 o 
 -19   4   6       13.80       28.00     20.21 o 
 -18   4   6        0.35      -11.44     17.29 o 
 -17   4   6       22.49       26.88     14.86 o 
 -16   4   6       58.50       74.60     15.66 o 
 -15   4   6       29.95       32.92     13.56 o 
 -14   4   6        4.07       12.53     12.17 o 
 -13   4   6      304.23      323.47     70.46 o 
 -12   4   6       92.77       88.35     12.94 o 
 -11   4   6        0.05        0.76      8.67 o 
 -10   4   6       64.87       56.73      8.01 o 
  -9   4   6      741.12      751.87     25.46 o 
  -8   4   6       84.01       97.29     24.97 o 
  -7   4   6      119.89      121.06     10.07 o 
  -6   4   6      498.65      511.52     27.99 o 
  -5   4   6      466.07      470.97     15.64 o 
  -4   4   6        0.96        4.31      4.68 o 
  -3   4   6      355.33      342.45     10.72 o 
  -2   4   6      911.68      865.09     23.39 o 
  -1   4   6       12.81        5.47      3.46 o 
   0   4   6       83.68      117.75      5.97 o 
   1   4   6      219.41      215.90     10.25 o 
   2   4   6      521.79      488.61     15.60 o 
   3   4   6       69.97      105.75      6.58 o 
   4   4   6      135.95      158.03     10.70 o 
   5   4   6       24.89       27.28      6.68 o 
   6   4   6       39.43       33.60      7.92 o 
   7   4   6       37.99       49.39     10.09 o 
   8   4   6       67.74       81.13     11.63 o 
   9   4   6        3.62        0.29      9.53 o 
  10   4   6       12.34       10.55     17.43 o 
  11   4   6       11.01       17.58     11.09 o 
  12   4   6        4.58        4.87     11.26 o 
  13   4   6        0.09       -6.54     11.99 o 
 -17   5   6       12.41       -0.73     25.81 o 
 -16   5   6        2.72       -5.11     25.08 o 
 -15   5   6       20.22       26.79     27.03 o 
 -14   5   6       31.87       32.66     14.09 o 
 -13   5   6       14.06       11.04     12.06 o 
 -12   5   6       30.34       16.11     11.40 o 
 -11   5   6       90.55      107.67     12.80 o 
 -10   5   6       66.75       69.89     11.14 o 
  -9   5   6        8.27       18.26     20.70 o 
  -8   5   6       61.69       94.99     24.11 o 
  -7   5   6      111.68      125.21     22.66 o 
  -6   5   6       84.68       87.10     13.33 o 
  -5   5   6      175.96      170.17     14.71 o 
  -4   5   6       98.68      101.32     17.90 o 
  -3   5   6       12.44        1.07      7.52 o 
  -2   5   6       11.48       17.30      5.74 o 
  -1   5   6      161.86      165.94      8.26 o 
   0   5   6       98.01       77.98     10.34 o 
   1   5   6        0.39        0.76      6.26 o 
   2   5   6       54.47       72.47      8.68 o 
   3   5   6       39.63       35.09      8.10 o 
   4   5   6       11.22       -0.28      6.85 o 
   5   5   6        2.18        4.71     10.46 o 
   6   5   6       66.99       87.94     13.36 o 
   7   5   6        2.68       14.59     10.05 o 
   8   5   6        0.46        9.41     10.22 o 
   9   5   6        2.91       23.85     11.40 o 
  10   5   6       16.24       26.76     12.46 o 
  11   5   6        0.33        3.67     16.01 o 
  12   5   6        1.75       -8.28     15.83 o 
 -14   6   6        0.11      -24.11     24.84 o 
 -13   6   6       18.63       63.55     29.22 o 
 -12   6   6        3.54       -1.32     11.35 o 
 -11   6   6        0.12       -7.10     10.21 o 
 -10   6   6        2.35       11.69     23.37 o 
  -9   6   6       41.91       35.31     24.60 o 
  -8   6   6        3.15       -2.92     21.43 o 
  -7   6   6        8.47       -2.19     19.48 o 
  -6   6   6       26.68       32.87     19.97 o 
  -5   6   6       21.97       15.94     12.65 o 
  -4   6   6        0.04        3.41     17.04 o 
  -3   6   6       16.58       45.54     18.51 o 
  -2   6   6       54.28       50.25      6.83 o 
  -1   6   6        0.14       -1.31      5.95 o 
   0   6   6        2.65       -4.38     13.76 o 
   1   6   6        8.92        4.96      9.37 o 
   2   6   6       37.44       27.97     10.59 o 
   3   6   6        7.41       16.84      9.92 o 
   4   6   6        7.12        7.47     13.63 o 
   5   6   6        0.91       -4.89     13.54 o 
   6   6   6        3.73        8.84     15.71 o 
   7   6   6        2.45        5.60     23.62 o 
   8   6   6        4.23       23.62     26.30 o 
   9   6   6        0.20        1.70     24.84 o 
 -10   7   6        2.34       24.59     28.00 o 
  -9   7   6        0.46      -11.44     26.30 o 
  -8   7   6        1.38       -1.46     25.57 o 
  -7   7   6        3.10        0.97     25.32 o 
  -3   7   6        0.12       34.57     24.11 o 
  -2   7   6        1.22       -6.37      8.02 o 
  -1   7   6        5.68        7.50     10.35 o 
   0   7   6        3.15        5.45      9.50 o 
   1   7   6        0.13        0.90      9.68 o 
 -21   0   7       74.72       46.28     20.95 o 
 -20   0   7      107.68       51.88     20.95 o 
 -19   0   7       20.77       25.32     19.24 o 
 -18   0   7      244.28      225.21     28.27 o 
 -17   0   7      154.90      115.00     22.42 o 
 -16   0   7      119.32       76.50     19.73 o 
 -15   0   7      489.60      495.41     36.61 o 
 -14   0   7     1204.11     1090.92     52.66 o 
 -13   0   7      148.86      139.38     19.74 o 
 -12   0   7      456.17      436.69     29.29 o 
 -11   0   7     3995.53     4024.67    147.74 o 
 -10   0   7     2173.75     2115.36     49.51 o 
  -9   0   7      120.54      135.52     15.34 o 
  -8   0   7     4058.07     4122.81     84.17 o 
  -7   0   7     5301.62     5349.45     81.60 o 
  -6   0   7       90.25      102.64      9.06 o 
  -5   0   7       91.98      105.80      6.61 o 
  -4   0   7     6503.91     6464.22     98.33 o 
  -3   0   7     1282.16     1263.42     22.38 o 
  -2   0   7     3830.20     3740.91     52.99 o 
  -1   0   7     1794.02     1755.26     25.59 o 
   0   0   7     4215.17     4264.31     57.41 o 
   1   0   7       48.80       74.16      6.66 o 
   2   0   7     3920.94     3729.24     58.90 o 
   3   0   7     4163.98     4030.98     72.02 o 
   4   0   7      532.11      547.00     20.06 o 
   5   0   7      423.52      414.81     15.85 o 
   6   0   7      643.37      628.70     23.07 o 
   7   0   7      717.84      698.78     23.63 o 
   8   0   7       23.95       28.20     10.34 o 
   9   0   7      519.15      537.96     20.51 o 
  10   0   7      126.47      139.87     15.67 o 
  11   0   7       22.43       43.41     13.56 o 
  12   0   7       71.68       92.31     15.77 o 
  13   0   7      121.69      123.75     30.21 o 
  14   0   7       27.15       25.08     25.57 o 
  15   0   7        0.01      -20.70     24.11 o 
 -21   1   7        0.12      -17.29     17.29 o 
 -20   1   7       55.02       38.72     19.73 o 
 -19   1   7      229.43      239.81     28.76 o 
 -18   1   7       58.38       19.17     13.43 o 
 -17   1   7       44.73       47.85     15.83 o 
 -16   1   7      458.56      481.02     26.14 o 
 -15   1   7      174.88      167.82     16.64 o 
 -14   1   7       76.63       81.67     12.82 o 
 -13   1   7      447.61      454.05     14.92 o 
 -12   1   7     2428.97     2421.64     47.36 o 
 -11   1   7        5.28       10.19      5.57 o 
 -10   1   7     2383.90     2418.90     38.70 o 
  -9   1   7     1838.23     1862.22     32.51 o 
  -8   1   7     3446.81     3459.05     50.42 o 
  -7   1   7      178.62      188.61      6.27 o 
  -6   1   7     4695.81     4739.71     66.16 o 
  -5   1   7     3263.57     3280.64     40.80 o 
  -4   1   7        5.86       14.52      3.14 o 
  -3   1   7     4406.75     4265.15     47.51 o 
  -2   1   7     2061.83     2070.19     23.40 o 
  -1   1   7     1134.09     1145.10     15.83 o 
   0   1   7     3256.73     3087.85     30.47 o 
   1   1   7     5837.95     5797.42     57.93 o 
   2   1   7      372.25      389.07      8.06 o 
   3   1   7      152.80      164.54      5.45 o 
   4   1   7     2184.28     2101.23     28.42 o 
   5   1   7     1486.73     1444.68     22.77 o 
   6   1   7       16.62       16.87      4.85 o 
   7   1   7       72.43       82.61      6.70 o 
   8   1   7      497.04      492.56     16.08 o 
   9   1   7       76.66       84.64      9.04 o 
  10   1   7       68.05       68.85     10.12 o 
  11   1   7      225.08      213.39     16.93 o 
  12   1   7       98.64      107.07     14.08 o 
  13   1   7        4.23       -4.19     12.68 o 
  14   1   7       18.02        9.56     25.81 o 
  15   1   7       37.29       34.53     15.95 o 
 -21   2   7       38.65       25.57     20.21 o 
 -20   2   7       55.44       62.59     20.94 o 
 -19   2   7       15.71       45.05     20.45 o 
 -18   2   7      150.15      144.23     24.36 o 
 -17   2   7       85.83       70.39     19.73 o 
 -16   2   7       64.34       43.60     16.81 o 
 -15   2   7      290.19      292.85     22.15 o 
 -14   2   7      725.14      761.54     34.21 o 
 -13   2   7      105.74      119.35     12.12 o 
 -12   2   7      187.16      221.18     10.20 o 
 -11   2   7     1886.58     1896.34     32.20 o 
 -10   2   7     1044.99     1024.22     20.06 o 
  -9   2   7       60.22       62.78      5.32 o 
  -8   2   7     2105.99     2116.88     30.03 o 
  -7   2   7     2475.90     2447.22     33.44 o 
  -6   2   7       27.67       45.86      4.26 o 
  -5   2   7       38.35       44.95      3.30 o 
  -4   2   7     3818.29     3763.31     40.92 o 
  -3   2   7      814.53      805.46     12.51 o 
  -2   2   7     1707.60     1722.33     21.46 o 
  -1   2   7      839.03      812.27     11.70 o 
   0   2   7     2050.69     2002.48     25.25 o 
   1   2   7       34.74       29.36      3.48 o 
   2   2   7     1843.55     1907.27     25.28 o 
   3   2   7     1960.80     1980.98     28.40 o 
   4   2   7      197.50      189.20      8.10 o 
   5   2   7      279.51      308.44      9.61 o 
   6   2   7      367.62      385.13     11.22 o 
   7   2   7      431.75      434.07     15.37 o 
   8   2   7       12.02       15.70      7.17 o 
   9   2   7      297.83      294.10     16.01 o 
  10   2   7       76.09       61.73     11.53 o 
  11   2   7       17.58        7.74     10.99 o 
  12   2   7       34.79       34.59     14.15 o 
  13   2   7       62.72       49.81     16.07 o 
  14   2   7       13.74      -12.73     13.78 o 
  15   2   7        0.02        5.60     16.31 o 
 -20   3   7       16.17       21.92     19.97 o 
 -19   3   7       68.18       81.35     22.16 o 
 -18   3   7       14.62        1.95     17.29 o 
 -17   3   7       19.19       -8.25     12.34 o 
 -16   3   7      165.56      161.06     17.84 o 
 -15   3   7       68.39       68.95     30.93 o 
 -14   3   7       15.38       -2.02      9.75 o 
 -13   3   7      111.23      120.78     10.60 o 
 -12   3   7      771.08      812.74     22.54 o 
 -11   3   7        3.02       11.15      6.73 o 
 -10   3   7      658.14      648.63     18.41 o 
  -9   3   7      351.39      342.35     12.29 o 
  -8   3   7      748.91      744.30     16.30 o 
  -7   3   7       85.24       99.26      8.49 o 
  -6   3   7     1483.07     1497.07     25.93 o 
  -5   3   7      852.72      851.57     15.49 o 
  -4   3   7        5.70        7.92      3.35 o 
  -3   3   7     1068.51     1035.55     17.55 o 
  -2   3   7      653.20      632.34     10.67 o 
  -1   3   7      459.39      412.41      8.51 o 
   0   3   7      700.41      747.21     12.40 o 
   1   3   7     1332.94     1331.36     24.06 o 
   2   3   7       69.16       55.79      4.69 o 
   3   3   7       46.06       31.07      4.09 o 
   4   3   7      654.66      727.74     13.96 o 
   5   3   7      411.58      425.53     11.62 o 
   6   3   7       14.01       13.05      5.34 o 
   7   3   7       29.88       39.74      6.38 o 
   8   3   7      176.39      164.53     10.10 o 
   9   3   7       31.63       30.73     10.51 o 
  10   3   7       15.37       27.11     11.23 o 
  11   3   7       66.52       60.30     12.84 o 
  12   3   7       29.43       32.96     12.45 o 
  13   3   7        1.36       20.50     14.59 o 
  14   3   7        4.21       -8.04     15.83 o 
 -19   4   7        4.26       14.12     19.24 o 
 -18   4   7       31.11       39.45     19.72 o 
 -17   4   7       13.46       19.37     13.75 o 
 -16   4   7       11.15       10.54     13.15 o 
 -15   4   7       55.31       51.50     14.12 o 
 -14   4   7      142.71      194.98     18.61 o 
 -13   4   7       22.29        3.12     11.43 o 
 -12   4   7       21.37        9.17     10.34 o 
 -11   4   7      259.41      266.66     17.53 o 
 -10   4   7      147.50      144.41      9.54 o 
  -9   4   7       12.59       21.79      5.94 o 
  -8   4   7      343.11      344.24     11.78 o 
  -7   4   7      328.58      330.09     18.26 o 
  -6   4   7        1.82       10.78     10.14 o 
  -5   4   7        8.41        3.47      6.27 o 
  -4   4   7      727.82      753.25     18.48 o 
  -3   4   7      152.07      155.37      5.91 o 
  -2   4   7      260.69      281.27     11.89 o 
  -1   4   7       88.11       90.49      5.92 o 
   0   4   7      298.58      290.59     11.96 o 
   1   4   7        9.16       -2.68      4.30 o 
   2   4   7      261.58      300.75     12.32 o 
   3   4   7      273.15      285.94     10.33 o 
   4   4   7       17.08        7.10      6.64 o 
   5   4   7       58.66       88.75      9.45 o 
   6   4   7       59.58       81.68     11.04 o 
   7   4   7       88.18       84.25     11.74 o 
   8   4   7        1.70       -9.25      9.25 o 
   9   4   7       54.78       56.38     12.19 o 
  10   4   7       13.78        4.62     11.09 o 
  11   4   7        4.96        1.85     11.52 o 
  12   4   7        5.12        1.48     12.01 o 
  13   4   7        9.95        1.74     14.59 o 
 -17   5   7        2.18       -2.92     26.78 o 
 -16   5   7       17.93       49.92     28.49 o 
 -15   5   7        6.99      -23.62     23.62 o 
 -14   5   7        1.33       -5.22     12.65 o 
 -13   5   7        7.79       14.95     17.65 o 
 -12   5   7       83.88       98.43     15.47 o 
 -11   5   7        0.19       -4.27      9.88 o 
 -10   5   7       71.31       69.45      9.41 o 
  -9   5   7       18.72       11.17     10.11 o 
  -8   5   7       61.80       68.44     22.16 o 
  -7   5   7        8.95       19.48     17.53 o 
  -6   5   7      157.08      169.59     23.88 o 
  -5   5   7       73.45       61.07     12.59 o 
  -4   5   7        1.48        8.23      8.58 o 
  -3   5   7       87.65       98.30     12.36 o 
  -2   5   7       58.01       59.55      6.00 o 
  -1   5   7       61.98       55.06      6.01 o 
   0   5   7       58.52       62.74      7.16 o 
   1   5   7      108.26      105.38     18.88 o 
   2   5   7        4.09       -7.09      7.09 o 
   3   5   7        8.67        5.35      6.21 o 
   4   5   7       66.78       79.11      9.84 o 
   5   5   7       38.16       46.35     10.82 o 
   6   5   7        2.93        5.68      9.86 o 
   7   5   7        2.40       14.58     10.67 o 
   8   5   7       18.35       28.94     11.47 o 
   9   5   7        3.64        5.06     11.35 o 
  10   5   7        1.17        2.93     13.89 o 
  11   5   7        6.68       -6.82     28.12 o 
 -14   6   7        9.20       21.67     28.00 o 
 -13   6   7        1.13       42.37     26.54 o 
 -12   6   7        1.16       20.11     12.59 o 
 -11   6   7       13.12       17.92     11.69 o 
 -10   6   7        7.71       15.42     12.22 o 
  -9   6   7        1.41       -6.57     21.91 o 
  -8   6   7       20.91       32.39     22.89 o 
  -7   6   7       15.57       32.63     21.67 o 
  -6   6   7        0.25       31.41     19.72 o 
  -5   6   7        1.72       -2.43     17.29 o 
  -4   6   7       48.33       38.82     13.63 o 
  -3   6   7        8.25       17.45      7.04 o 
  -2   6   7       19.14       23.53      6.93 o 
  -1   6   7        2.31        3.93      8.24 o 
   0   6   7       16.31        9.38      8.52 o 
   1   6   7        0.89        6.22      8.77 o 
   2   6   7       14.90        3.92      9.41 o 
   3   6   7       14.69       14.85     19.24 o 
   4   6   7        0.59        1.42     13.87 o 
   5   6   7        3.51      -10.47     22.16 o 
   6   6   7        2.55       10.96     23.37 o 
   7   6   7        6.20       -1.46     24.11 o 
   8   6   7        0.08       39.69     26.54 o 
 -10   7   7        3.30       -9.98     25.32 o 
  -9   7   7        0.30       21.43     27.51 o 
  -8   7   7        2.16       15.34     26.54 o 
  -7   7   7        0.20       -2.92     24.35 o 
  -6   7   7        6.30       28.49     24.84 o 
  -3   7   7        2.50        8.77      9.50 o 
  -2   7   7        1.63        4.63      9.98 o 
 -21   0   8        2.51      -11.44     18.02 o 
 -20   0   8       93.08       70.64     21.68 o 
 -19   0   8      196.83      193.00     26.81 o 
 -18   0   8       72.04       76.23     20.70 o 
 -17   0   8       42.61       37.50     18.75 o 
 -16   0   8      308.75      359.64     32.92 o 
 -15   0   8      385.55      326.62     29.51 o 
 -14   0   8       32.39       27.52     15.34 o 
 -13   0   8     1147.76     1036.51     49.96 o 
 -12   0   8      345.78      335.42     25.86 o 
 -11   0   8      125.30      147.17     18.27 o 
 -10   0   8     1924.86     1978.96     55.64 o 
  -9   0   8     7810.41     8004.82    142.82 o 
  -8   0   8      658.03      656.72     20.13 o 
  -7   0   8      344.32      335.59     14.13 o 
  -6   0   8     5329.66     5388.31     92.77 o 
  -5   0   8     7604.07     7583.71    115.42 o 
  -4   0   8      330.21      337.37     16.72 o 
  -3   0   8     4164.02     4082.82     58.13 o 
  -2   0   8     6043.67     6116.00     80.83 o 
  -1   0   8       89.82      123.30     14.72 o 
   0   0   8      513.84      487.35     11.96 o 
   1   0   8     5177.67     5102.25     89.70 o 
   2   0   8     3302.26     3339.40     60.78 o 
   3   0   8      289.82      271.02     10.89 o 
   4   0   8     1037.39      982.94     23.08 o 
   5   0   8     2279.97     2270.07     44.79 o 
   6   0   8      532.64      545.37     25.34 o 
   7   0   8      140.96      159.84     13.21 o 
   8   0   8      355.52      360.41     22.55 o 
   9   0   8      310.80      335.45     22.39 o 
  10   0   8        1.32       -3.16     11.46 o 
  11   0   8       60.77       41.73     33.37 o 
  12   0   8       84.50       67.47     26.79 o 
  13   0   8       19.99        0.00     23.38 o 
  14   0   8       23.45        2.19     24.59 o 
 -22   1   8       17.66        8.52     19.48 o 
 -21   1   8       59.64       62.83     20.94 o 
 -20   1   8       22.77        5.60     18.75 o 
 -19   1   8        1.47      -12.42     16.80 o 
 -18   1   8      212.22      230.13     25.47 o 
 -17   1   8      418.07      386.07     46.71 o 
 -16   1   8        1.67      -13.24     17.65 o 
 -15   1   8      126.01      143.05     17.62 o 
 -14   1   8      637.24      646.06     36.34 o 
 -13   1   8      360.49      381.01     15.28 o 
 -12   1   8      502.48      543.98     17.94 o 
 -11   1   8     2643.12     2687.32     47.60 o 
 -10   1   8     1545.19     1541.98     35.35 o 
  -9   1   8      336.10      356.02     11.26 o 
  -8   1   8     2057.06     2073.49     35.66 o 
  -7   1   8     6198.42     6205.10    106.03 o 
  -6   1   8     1421.08     1419.14     23.43 o 
  -5   1   8     2995.45     2926.59     39.84 o 
  -4   1   8     1646.89     1636.46     21.14 o 
  -3   1   8     3216.78     3124.49     34.11 o 
  -2   1   8       26.28       27.79      2.94 o 
  -1   1   8     6380.21     6180.86     64.71 o 
   0   1   8     1442.67     1445.78     19.59 o 
   1   1   8      127.34      139.28      6.48 o 
   2   1   8     1769.59     1682.69     24.97 o 
   3   1   8     3732.31     3601.24     55.45 o 
   4   1   8     1092.31     1075.81     23.39 o 
   5   1   8       49.03       51.38      5.65 o 
   6   1   8     1473.90     1420.41     31.82 o 
   7   1   8      415.36      425.52     14.98 o 
   8   1   8       87.18       79.10      8.89 o 
   9   1   8       37.50       40.48      8.35 o 
  10   1   8      310.14      289.12     18.93 o 
  11   1   8       25.77       26.95     17.18 o 
  12   1   8        4.11      -10.52     10.52 o 
  13   1   8       30.53        5.20     33.73 o 
  14   1   8       25.66       33.55     27.52 o 
 -21   2   8        2.05      -15.58     18.51 o 
 -20   2   8       48.25       36.77     20.21 o 
 -19   2   8       98.96       51.88     20.46 o 
 -18   2   8       33.24       35.07     18.51 o 
 -17   2   8       29.63       41.64     17.05 o 
 -16   2   8      183.40      200.30     24.37 o 
 -15   2   8      225.87      236.86     13.47 o 
 -14   2   8       18.83       11.08      8.72 o 
 -13   2   8      694.42      738.07     21.32 o 
 -12   2   8      214.11      197.42      9.90 o 
 -11   2   8      114.11      113.95      8.58 o 
 -10   2   8      867.01      865.19     19.35 o 
  -9   2   8     3941.95     3767.42     63.34 o 
  -8   2   8      233.27      224.54     13.34 o 
  -7   2   8      203.88      208.65      6.89 o 
  -6   2   8     2539.74     2534.32     38.31 o 
  -5   2   8     3661.44     3723.05     45.63 o 
  -4   2   8       98.80      113.82      6.04 o 
  -3   2   8     2338.90     2332.50     38.60 o 
  -2   2   8     3359.71     3332.21     41.39 o 
  -1   2   8       82.82       90.59      5.18 o 
   0   2   8      189.72      189.29      6.45 o 
   1   2   8     2564.88     2445.87     33.45 o 
   2   2   8     1821.21     1735.53     27.66 o 
   3   2   8      141.10      162.35      8.30 o 
   4   2   8      484.45      513.79     13.65 o 
   5   2   8     1111.13     1110.68     24.39 o 
   6   2   8      248.82      263.55     18.99 o 
   7   2   8       99.76      114.72      9.99 o 
   8   2   8      207.85      221.07     12.52 o 
   9   2   8      175.03      167.58     13.78 o 
  10   2   8        0.88       15.68      9.73 o 
  11   2   8       35.24       37.04     12.49 o 
  12   2   8       50.28       32.46     15.01 o 
  13   2   8       13.03       39.23     31.78 o 
  14   2   8       12.26       26.30     18.75 o 
 -20   3   8        5.54       -9.50     17.77 o 
 -19   3   8        0.50      -17.53     17.53 o 
 -18   3   8       66.72       61.86     19.24 o 
 -17   3   8      129.90      103.21     17.78 o 
 -16   3   8        5.10        3.05     11.83 o 
 -15   3   8       52.02       53.81     13.24 o 
 -14   3   8      223.76      189.72     29.00 o 
 -13   3   8      157.34      163.89     11.93 o 
 -12   3   8      126.07      142.72     10.78 o 
 -11   3   8      733.27      721.34     24.58 o 
 -10   3   8      453.17      449.93     17.97 o 
  -9   3   8       61.58       55.96      8.28 o 
  -8   3   8      427.14      426.89     14.37 o 
  -7   3   8     1495.90     1468.73     29.69 o 
  -6   3   8      298.97      301.15     11.24 o 
  -5   3   8     1025.72     1057.76     19.19 o 
  -4   3   8      500.84      535.79     11.34 o 
  -3   3   8      896.39      938.44     16.06 o 
  -2   3   8        6.29        5.37      3.47 o 
  -1   3   8     1954.20     1948.14     34.91 o 
   0   3   8      439.95      427.42     10.12 o 
   1   3   8       56.48       45.60      4.72 o 
   2   3   8      374.87      400.43     10.20 o 
   3   3   8      940.01      924.60     17.46 o 
   4   3   8      278.43      243.83      9.20 o 
   5   3   8       18.03       25.01      6.08 o 
   6   3   8      443.79      482.44     15.39 o 
   7   3   8      105.83      111.49     10.38 o 
   8   3   8       21.70       26.09     10.33 o 
   9   3   8       14.45       10.00     10.61 o 
  10   3   8      113.04       99.14     14.34 o 
  11   3   8       10.10       17.17     12.20 o 
  12   3   8        0.98        4.53     12.67 o 
  13   3   8        8.81       20.94     17.53 o 
 -19   4   8       15.27       15.83     19.48 o 
 -18   4   8        4.63        8.28     16.07 o 
 -17   4   8        6.48       -6.10     13.09 o 
 -16   4   8       33.69       35.83     14.01 o 
 -15   4   8       43.76       63.27     14.46 o 
 -14   4   8        3.27        1.57     18.02 o 
 -13   4   8      139.56      111.20     15.41 o 
 -12   4   8       36.07       48.22     11.97 o 
 -11   4   8       36.34       22.69     12.79 o 
 -10   4   8      109.55      122.60     10.77 o 
  -9   4   8      642.22      635.72     21.36 o 
  -8   4   8       14.35       19.63      5.72 o 
  -7   4   8       34.74       41.92      5.79 o 
  -6   4   8      334.56      360.35     24.18 o 
  -5   4   8      548.44      552.04     12.76 o 
  -4   4   8        6.00       -0.74      4.08 o 
  -3   4   8      406.90      439.68     15.67 o 
  -2   4   8      575.72      610.02     21.26 o 
  -1   4   8       19.58       24.99      7.00 o 
   0   4   8       12.36       10.57      3.71 o 
   1   4   8      368.58      354.03     16.55 o 
   2   4   8      325.12      289.73     11.34 o 
   3   4   8       23.76       41.22      7.84 o 
   4   4   8       60.50       86.85     10.84 o 
   5   4   8      157.96      162.09     25.97 o 
   6   4   8       34.75       41.99     13.46 o 
   7   4   8       23.63       33.76     10.68 o 
   8   4   8       36.45       26.59     11.02 o 
   9   4   8       30.42       29.26     11.54 o 
  10   4   8        0.23       -3.61     13.25 o 
  11   4   8        6.28        7.26     12.01 o 
  12   4   8        9.53       -0.34     13.78 o 
 -17   5   8       14.91       15.34     26.54 o 
 -16   5   8        1.90      -22.64     22.64 o 
 -15   5   8        5.52       -9.50     24.11 o 
 -14   5   8       22.10        2.78     24.96 o 
 -13   5   8       21.91       21.05     22.16 o 
 -12   5   8       11.42       12.46     11.65 o 
 -11   5   8       68.57       51.32     12.03 o 
 -10   5   8       42.78       44.75      9.25 o 
  -9   5   8        4.16        7.76      7.28 o 
  -8   5   8       26.26       33.06      7.33 o 
  -7   5   8      128.57      153.00     12.22 o 
  -6   5   8       26.45       18.77      7.89 o 
  -5   5   8      113.19      127.86     10.57 o 
  -4   5   8       35.42       49.97      8.19 o 
  -3   5   8       85.73       87.96      7.43 o 
  -2   5   8        0.16        8.88      6.52 o 
  -1   5   8      203.65      209.49     12.99 o 
   0   5   8       32.52       40.50      7.67 o 
   1   5   8        6.35       11.82      6.29 o 
   2   5   8       25.91       29.74      7.32 o 
   3   5   8       81.20       72.68     12.83 o 
   4   5   8       24.22       15.60     11.17 o 
   5   5   8        1.87        6.44     10.01 o 
   6   5   8       44.56       60.64     13.60 o 
   7   5   8        7.88       -6.85     11.09 o 
   8   5   8        2.10      -10.41     10.79 o 
   9   5   8        1.27       -1.26     11.45 o 
  10   5   8       13.18        3.60     25.93 o 
 -14   6   8        0.18        6.82     25.32 o 
 -13   6   8        9.19      -23.86     23.86 o 
 -12   6   8        1.30        5.36     24.11 o 
 -11   6   8        3.25       11.73     11.52 o 
 -10   6   8        5.19       -6.22     10.96 o 
  -9   6   8       42.02       68.67     25.33 o 
  -8   6   8        0.72      -19.72     19.72 o 
  -7   6   8        1.57        5.84     19.48 o 
  -6   6   8       14.17        9.87      8.64 o 
  -5   6   8       33.19       36.69      7.41 o 
  -4   6   8        0.25        9.96      6.82 o 
  -3   6   8       22.82       23.17     16.92 o 
  -2   6   8       31.75       51.41      9.50 o 
  -1   6   8        0.83        3.53      8.49 o 
   0   6   8        0.15        8.73      9.98 o 
   1   6   8       18.03        7.79     10.71 o 
   3   6   8        1.88      -13.15     19.97 o 
   4   6   8        2.34       -2.92     22.16 o 
   5   6   8        7.92       41.39     24.35 o 
   6   6   8        1.95       -9.26     15.70 o 
   7   6   8        1.62      -11.94     13.15 o 
  -9   7   8        0.13       32.14     27.76 o 
  -8   7   8        0.45        5.84     25.81 o 
  -7   7   8        4.40       -5.11     24.59 o 
  -6   7   8        1.03       37.01     24.11 o 
  -5   7   8        4.44        8.28     22.16 o 
 -21   0   9       73.93       35.56     19.97 o 
 -20   0   9       55.62       34.34     19.48 o 
 -19   0   9       51.04       22.89     19.00 o 
 -18   0   9      280.73      295.70     30.72 o 
 -17   0   9      443.07      447.65     36.35 o 
 -16   0   9      254.91      228.41     26.33 o 
 -15   0   9      677.02      665.34     39.81 o 
 -14   0   9     1417.37     1410.60     63.74 o 
 -13   0   9      338.23      324.88     27.07 o 
 -12   0   9       23.35       18.26     12.66 o 
 -10   0   9     2957.15     3030.13    114.42 o 
  -9   0   9       13.49       17.79      8.11 o 
  -8   0   9     4853.31     4836.38     98.19 o 
  -7   0   9     5351.13     5373.35    108.24 o 
  -6   0   9     2329.94     2399.85     52.43 o 
  -5   0   9      115.22      105.91      8.62 o 
  -4   0   9     8493.72     8154.48    139.99 o 
  -3   0   9     3989.72     3937.75     62.62 o 
  -2   0   9      343.06      335.37     10.03 o 
  -1   0   9     1046.21     1065.24     29.29 o 
   0   0   9     4263.91     4165.32     92.81 o 
   1   0   9      420.75      441.35     13.61 o 
   2   0   9      350.61      343.81     17.58 o 
   3   0   9     2194.52     2200.79     43.18 o 
   4   0   9      962.11     1012.51     32.53 o 
   5   0   9        3.14       -2.61      7.63 o 
   6   0   9      312.22      292.64     23.78 o 
   7   0   9      971.12     1001.45     36.99 o 
   8   0   9       67.28       75.29     15.47 o 
   9   0   9        6.75       12.63     11.80 o 
  10   0   9       20.67       23.93     19.36 o 
  11   0   9       87.24       65.52     26.06 o 
  12   0   9        1.48       -3.90     22.64 o 
  13   0   9        9.92       27.03     26.05 o 
 -22   1   9       20.09      -17.78     17.78 o 
 -21   1   9        2.62      -10.23     17.04 o 
 -20   1   9       44.18        6.09     18.75 o 
 -19   1   9      245.12      219.84     28.03 o 
 -18   1   9       75.13       67.52     14.86 o 
 -17   1   9      113.63      132.81     16.11 o 
 -16   1   9      621.60      654.70     66.41 o 
 -15   1   9      397.12      407.00     19.83 o 
 -14   1   9        3.35       -0.42      9.67 o 
 -13   1   9      580.13      625.58     26.32 o 
 -12   1   9     2133.51     2180.67     43.70 o 
 -11   1   9       21.27       17.21      6.34 o 
 -10   1   9     1061.52     1060.75     30.72 o 
  -9   1   9     3063.64     3188.50     52.31 o 
  -8   1   9     4388.83     4328.32     76.48 o 
  -7   1   9      672.59      663.19     15.70 o 
  -6   1   9     5914.02     5835.35     82.63 o 
  -5   1   9     5572.67     5609.68     79.46 o 
  -4   1   9     1934.09     1935.84     24.92 o 
  -3   1   9     1139.42     1075.21     20.17 o 
  -2   1   9     4841.66     4752.15     53.62 o 
  -1   1   9     2714.01     2721.43     47.32 o 
   0   1   9      167.75      184.94     14.70 o 
   1   1   9     1397.60     1383.91     35.15 o 
   2   1   9     1060.28     1011.90     21.45 o 
   3   1   9      433.57      433.41     13.32 o 
   4   1   9      604.48      565.64     15.97 o 
   5   1   9     1108.46     1080.24     23.82 o 
   6   1   9      285.68      288.83     12.75 o 
   7   1   9        1.97       11.98      7.09 o 
   8   1   9      138.42      137.09     11.95 o 
   9   1   9      166.30      158.80     21.00 o 
  10   1   9       35.68       31.34     11.73 o 
  11   1   9       18.73       17.86     11.79 o 
  12   1   9       11.88        5.14     13.84 o 
  13   1   9        3.93       11.74     14.38 o 
 -21   2   9       42.07       22.40     19.73 o 
 -20   2   9       34.05       13.39     18.99 o 
 -19   2   9       27.33       20.46     18.75 o 
 -18   2   9      140.07      145.44     23.39 o 
 -17   2   9      219.91      175.23     24.13 o 
 -16   2   9      126.19      148.12     21.93 o 
 -15   2   9      431.56      470.00     17.70 o 
 -14   2   9      799.57      848.94     32.12 o 
 -13   2   9      180.65      193.60     11.95 o 
 -12   2   9       11.56       17.06      7.31 o 
 -11   2   9     1482.77     1456.99     47.43 o 
 -10   2   9     1745.40     1667.17     33.22 o 
  -9   2   9        4.83        6.45      5.19 o 
  -8   2   9     2303.77     2180.43     62.63 o 
  -7   2   9     2509.84     2370.90     57.79 o 
  -6   2   9     1096.25     1037.66     22.92 o 
  -5   2   9       51.64       66.61      6.26 o 
  -4   2   9     4451.38     4473.74     64.13 o 
  -3   2   9     1859.24     1910.18     28.73 o 
  -2   2   9       99.32      100.67      5.39 o 
  -1   2   9      630.66      621.80     12.65 o 
   0   2   9     2490.91     2433.58     35.45 o 
   1   2   9      259.50      255.69     15.98 o 
   2   2   9      159.16      164.57      8.18 o 
   3   2   9     1131.09     1116.64     24.06 o 
   4   2   9      530.34      473.32     15.20 o 
   5   2   9        3.83       -1.88      6.20 o 
   6   2   9      143.03      140.74     10.17 o 
   7   2   9      507.26      487.08     17.27 o 
   8   2   9       27.52       24.98      9.32 o 
   9   2   9        6.18        6.49      9.59 o 
  10   2   9       12.31       11.54     10.59 o 
  11   2   9       52.11       61.52     15.66 o 
  12   2   9        0.73        9.10     14.64 o 
  13   2   9        6.57       15.39     16.80 o 
 -20   3   9        9.85       12.17     18.51 o 
 -19   3   9       70.93       43.11     20.21 o 
 -18   3   9       22.41       24.84     17.29 o 
 -17   3   9       34.45       29.47     16.32 o 
 -16   3   9      184.57      209.08     19.81 o 
 -15   3   9      100.99      105.23     26.79 o 
 -14   3   9        0.05       -4.90     11.76 o 
 -13   3   9      211.24      230.67     19.22 o 
 -12   3   9      773.43      781.63     25.73 o 
 -11   3   9        8.40       15.84      8.11 o 
 -10   3   9      265.54      269.04     14.26 o 
  -9   3   9      815.14      799.30     26.70 o 
  -8   3   9     1352.53     1313.89     38.18 o 
  -7   3   9      183.26      206.62     13.67 o 
  -6   3   9     1409.19     1421.64     26.18 o 
  -5   3   9     1242.50     1234.73     23.24 o 
  -4   3   9      423.59      417.86     11.25 o 
  -3   3   9      375.73      406.54     13.94 o 
  -2   3   9     1417.10     1410.70     24.10 o 
  -1   3   9      845.74      885.52     20.05 o 
   0   3   9       65.79       51.05      5.31 o 
   1   3   9      434.34      426.04     13.52 o 
   2   3   9      339.64      309.93     15.59 o 
   3   3   9      198.44      185.08      9.61 o 
   4   3   9      156.02      163.89      8.41 o 
   5   3   9      294.71      277.12     10.56 o 
   6   3   9       67.06       61.49      7.86 o 
   7   3   9        0.48       11.22      8.97 o 
   8   3   9       41.53       56.88     12.25 o 
   9   3   9       45.03       39.71     11.95 o 
  10   3   9        8.92       -2.90     11.21 o 
  11   3   9        8.30       -2.02     11.96 o 
  12   3   9        4.73       15.87     15.07 o 
 -19   4   9        5.46       -2.68     18.26 o 
 -18   4   9       20.55       29.46     17.78 o 
 -17   4   9       32.91       16.64     13.83 o 
 -16   4   9       22.01       34.52     14.61 o 
 -15   4   9       95.78       49.69     25.33 o 
 -14   4   9      138.34      139.77     17.03 o 
 -13   4   9       27.37       37.39     12.75 o 
 -12   4   9        0.77        2.80     10.73 o 
 -11   4   9      261.50      240.65     17.83 o 
 -10   4   9      325.94      332.99     19.82 o 
  -9   4   9        5.97       10.98      6.77 o 
  -8   4   9      324.80      334.16     13.14 o 
  -7   4   9      321.53      323.23     12.60 o 
  -6   4   9      145.46      147.40      8.79 o 
  -5   4   9        3.66        5.57      5.15 o 
  -4   4   9      732.86      765.99     17.50 o 
  -3   4   9      231.91      251.83     10.93 o 
  -2   4   9        3.91       -3.27      4.92 o 
  -1   4   9      108.77      119.32      7.61 o 
   0   4   9      461.70      450.64     15.69 o 
   1   4   9       42.61       36.39      4.84 o 
   2   4   9       20.49       22.21      5.37 o 
   3   4   9      174.34      186.62     13.84 o 
   4   4   9       89.69       72.34     11.41 o 
   5   4   9        1.04        6.79      9.42 o 
   6   4   9       17.90       26.43     10.54 o 
   7   4   9       85.90       77.62     14.79 o 
   8   4   9        2.62        6.10     10.81 o 
   9   4   9        2.07        2.27     13.68 o 
  10   4   9        2.01       11.83     12.26 o 
  11   4   9       10.81      -11.02     13.59 o 
 -17   5   9        3.38        8.77     26.05 o 
 -16   5   9       17.97       10.23     26.54 o 
 -15   5   9        7.97      -22.89     22.89 o 
 -14   5   9        0.01       -0.55     13.05 o 
 -13   5   9       20.62       23.83     14.61 o 
 -12   5   9       87.61       99.15     15.04 o 
 -11   5   9        0.80        6.73     10.96 o 
 -10   5   9       21.24       12.25     10.36 o 
  -9   5   9       65.93       76.89     12.30 o 
  -8   5   9      144.08      166.39     11.78 o 
  -7   5   9       23.12       20.78      7.49 o 
  -6   5   9      113.03      117.42     14.30 o 
  -5   5   9       89.70      102.94     13.40 o 
  -4   5   9       37.40       21.04      8.77 o 
  -3   5   9       36.62       45.12     11.45 o 
  -2   5   9      128.94      126.68     11.39 o 
  -1   5   9       87.45       86.16     27.65 o 
   0   5   9        9.20       24.89      7.91 o 
   1   5   9       39.43       43.63      8.32 o 
   2   5   9       28.63       19.29     11.48 o 
   3   5   9       27.76       18.18     11.62 o 
   4   5   9       15.36        9.15     11.53 o 
   5   5   9       26.63       17.53     11.19 o 
   6   5   9        4.63       -3.96     10.43 o 
   7   5   9        0.05       -2.48     10.89 o 
   8   5   9        4.02        5.55     11.67 o 
   9   5   9        3.94        5.61     14.85 o 
 -14   6   9        7.56        5.11     25.08 o 
 -13   6   9        1.13       -5.36     24.35 o 
 -12   6   9        0.13       -1.70     24.11 o 
 -11   6   9       14.48       13.48     12.14 o 
 -10   6   9       19.48        6.53     10.52 o 
  -9   6   9        0.61       11.35     10.19 o 
  -8   6   9       17.53       20.93     10.41 o 
  -7   6   9       13.37       31.34     16.68 o 
  -6   6   9        6.84       21.21     20.45 o 
  -5   6   9        0.17        2.69      9.08 o 
  -4   6   9       43.37       38.57     10.02 o 
  -3   6   9        9.18        8.65     23.13 o 
  -2   6   9        0.03        1.99     10.96 o 
  -1   6   9        4.78       -2.34      8.22 o 
   0   6   9       27.46       19.66      9.55 o 
   1   6   9        1.49       10.23     15.58 o 
   2   6   9        1.02       24.03     13.46 o 
   3   6   9        9.14       10.96     12.83 o 
   4   6   9        4.87        1.01     14.85 o 
   5   6   9        0.04       13.07     13.56 o 
   6   6   9        0.77      -13.15     13.15 o 
  -8   7   9        5.90       -2.92     25.57 o 
  -7   7   9        1.37      -24.11     24.11 o 
  -6   7   9        3.37      -13.15     22.40 o 
  -5   7   9        2.18       -3.90     21.67 o 
  -4   7   9        1.51       -5.84     20.94 o 
 -21   0  10        4.23      -11.20     17.04 o 
 -20   0  10      128.03      154.69     25.09 o 
 -19   0  10      182.25      205.65     26.80 o 
 -18   0  10      176.19      206.63     26.07 o 
 -17   0  10       38.36       61.61     19.00 o 
 -16   0  10      901.62      905.22     48.65 o 
 -15   0  10     1295.06     1323.59     61.97 o 
 -14   0  10       90.90       84.77     18.51 o 
 -13   0  10      654.25      666.87     38.35 o 
 -12   0  10     1339.22     1308.93     59.08 o 
 -11   0  10     2022.16     1894.40     78.02 o 
 -10   0  10      217.67      241.10     23.16 o 
  -9   0  10     3496.35     3356.56    125.44 o 
  -8   0  10     1578.72     1583.19     46.48 o 
  -7   0  10      341.69      373.67     15.97 o 
  -6   0  10     3872.24     3760.23     78.71 o 
  -5   0  10     6253.21     6274.82    109.91 o 
  -4   0  10     1490.79     1528.03     29.97 o 
  -3   0  10      114.08       98.68      7.32 o 
  -2   0  10     3647.11     3501.51     64.05 o 
  -1   0  10     1859.11     1871.37     37.24 o 
   0   0  10      587.68      615.58     16.93 o 
   1   0  10      516.68      510.55     17.89 o 
   2   0  10     1022.79     1065.06     24.99 o 
   3   0  10        8.93       13.95      6.32 o 
   4   0  10        9.17        7.58      9.88 o 
   5   0  10      323.34      386.52     19.65 o 
   6   0  10      281.78      305.32     21.09 o 
   7   0  10       42.06       63.10     27.52 o 
   8   0  10       82.79       81.27     19.36 o 
   9   0  10       49.35       16.07     23.38 o 
  10   0  10        8.46      -10.23     22.64 o 
  11   0  10        2.98       -8.52     23.13 o 
  12   0  10       16.05       11.44     25.57 o 
 -22   1  10       13.55       -1.22     17.78 o 
 -21   1  10       79.84      111.55     23.14 o 
 -20   1  10       55.02       45.54     20.94 o 
 -19   1  10        1.45        1.70     17.29 o 
 -18   1  10      396.35      360.22     32.68 o 
 -17   1  10      661.10      700.06     49.44 o 
 -16   1  10       80.89       70.19     23.87 o 
 -15   1  10       35.65       30.14      9.78 o 
 -14   1  10     2106.42     2178.04    137.70 o 
 -13   1  10     1635.63     1671.73     50.93 o 
 -12   1  10       11.07        9.90      6.79 o 
 -11   1  10      681.14      682.43     19.47 o 
 -10   1  10     2560.07     2552.31     61.75 o 
  -9   1  10      475.98      461.95     15.58 o 
  -8   1  10      692.02      706.86     22.77 o 
  -7   1  10     3988.01     4073.21     84.91 o 
  -6   1  10     1923.45     1992.03     35.37 o 
  -5   1  10      277.16      266.23      9.66 o 
  -4   1  10     1256.12     1185.17     31.31 o 
  -3   1  10     4403.04     4327.87     78.98 o 
  -2   1  10     1150.36     1163.40     24.16 o 
  -1   1  10      758.17      745.09     17.32 o 
   0   1  10     1079.29     1052.51     25.73 o 
   1   1  10      679.92      650.61     16.54 o 
   2   1  10        3.86       11.63      7.88 o 
   3   1  10      397.13      404.43     22.82 o 
   4   1  10      393.12      422.49     23.94 o 
   5   1  10        0.46        3.89      6.61 o 
   6   1  10      181.36      212.10     21.50 o 
   7   1  10       88.32      103.35     11.49 o 
   8   1  10       83.15       93.83     13.88 o 
   9   1  10        9.51       16.71     11.17 o 
  10   1  10       49.25       41.72     25.16 o 
  11   1  10        2.14      -11.36     11.36 o 
  12   1  10        1.98       -2.61     17.84 o 
 -21   2  10        3.16       29.22     19.97 o 
 -20   2  10       69.97       82.08     22.65 o 
 -19   2  10       98.45      121.79     23.87 o 
 -18   2  10      104.65      130.08     23.14 o 
 -17   2  10       14.03        9.01     15.83 o 
 -16   2  10      458.09      450.36     32.94 o 
 -15   2  10      658.63      676.14     23.39 o 
 -14   2  10       30.33       19.47     11.14 o 
 -13   2  10      403.86      446.98     18.03 o 
 -12   2  10      744.69      725.95     21.11 o 
 -11   2  10     1109.16     1140.71     29.53 o 
 -10   2  10      149.27      143.40     11.93 o 
  -9   2  10     2021.35     1801.96     78.29 o 
  -8   2  10      920.91      860.67     20.96 o 
  -7   2  10      260.94      229.54     16.08 o 
  -6   2  10     1804.13     1756.28     34.61 o 
  -5   2  10     3032.95     2965.94     49.19 o 
  -4   2  10      718.98      698.86     18.77 o 
  -3   2  10       60.29       79.67      6.16 o 
  -2   2  10     1822.80     1823.92     30.07 o 
  -1   2  10      891.78      907.95     20.34 o 
   0   2  10      274.39      297.53     11.59 o 
   1   2  10      360.18      344.74     12.48 o 
   2   2  10      635.96      617.10     17.04 o 
   3   2  10        4.03        5.96      6.02 o 
   4   2  10        8.11       10.94      6.56 o 
   5   2  10      178.27      154.43     13.17 o 
   6   2  10      164.99      128.10     11.99 o 
   7   2  10       20.90       24.89      9.79 o 
   8   2  10       40.20       37.93     10.53 o 
   9   2  10       22.57       22.07     14.81 o 
  10   2  10        3.26       -5.12     13.24 o 
  11   2  10        1.98      -13.82     14.85 o 
  12   2  10       10.22       16.44     15.08 o 
 -20   3  10       20.75       -1.95     17.53 o 
 -19   3  10        1.71        2.92     16.31 o 
 -18   3  10      117.06      106.70     22.17 o 
 -17   3  10      185.92      171.06     23.64 o 
 -16   3  10       18.83       11.45     14.61 o 
 -15   3  10        8.41       -7.41     11.97 o 
 -14   3  10      626.92      613.43     85.94 o 
 -13   3  10      440.68      469.08     27.58 o 
 -12   3  10       14.14       18.85      8.67 o 
 -11   3  10      238.87      271.17     15.29 o 
 -10   3  10      854.23      885.62     27.17 o 
  -9   3  10      194.15      242.59     13.68 o 
  -8   3  10      153.72      144.92     11.44 o 
  -7   3  10     1197.28     1139.18     36.34 o 
  -6   3  10      562.82      533.84     18.17 o 
  -5   3  10       62.13       77.57      6.73 o 
  -4   3  10      236.23      248.29     10.24 o 
  -3   3  10     1122.64     1117.50     22.88 o 
  -2   3  10      235.81      222.98     10.10 o 
  -1   3  10      295.50      323.51     11.13 o 
   0   3  10      321.95      343.06     14.91 o 
   1   3  10      197.95      183.83     10.13 o 
   2   3  10        2.61        1.75      5.89 o 
   3   3  10      132.32      121.40      8.89 o 
   4   3  10      149.85      124.25     10.99 o 
   5   3  10        1.35        6.17      8.46 o 
   6   3  10       47.68       55.02     10.74 o 
   7   3  10       20.06       12.04      9.64 o 
   8   3  10       26.88       18.07     11.56 o 
   9   3  10        3.42       11.67     11.66 o 
  10   3  10       16.60       28.18     12.87 o 
  11   3  10        0.56       14.01     14.53 o 
 -19   4  10       15.47       12.91     17.29 o 
 -18   4  10       20.12       15.83     17.05 o 
 -17   4  10        0.89       -8.33     12.57 o 
 -16   4  10       71.35       79.98     16.20 o 
 -15   4  10      103.32      125.99     17.92 o 
 -14   4  10        1.64       -5.11     25.81 o 
 -13   4  10       79.04      105.13     15.40 o 
 -12   4  10      119.97      134.03     15.57 o 
 -11   4  10      194.13      211.85     21.44 o 
 -10   4  10       36.56       38.64     11.39 o 
  -9   4  10      368.86      378.83     22.80 o 
  -8   4  10      153.11      145.23     25.50 o 
  -7   4  10       66.30       61.84      9.02 o 
  -6   4  10      255.43      254.09     18.77 o 
  -5   4  10      430.95      422.80     15.99 o 
  -4   4  10       98.58       89.80      7.51 o 
  -3   4  10        8.97       19.58      6.22 o 
  -2   4  10      277.05      299.42     12.52 o 
  -1   4  10      121.53       98.14      7.80 o 
   0   4  10       42.69       38.37      9.23 o 
   1   4  10       84.63       92.30      7.50 o 
   2   4  10      127.98      130.26     14.05 o 
   3   4  10        0.97        1.26      8.86 o 
   4   4  10        3.67        8.26      9.48 o 
   5   4  10       31.35       27.24     10.77 o 
   6   4  10       32.43       21.98     11.00 o 
   7   4  10        3.77        1.86     11.15 o 
   8   4  10        6.17       13.49     11.75 o 
   9   4  10        2.88        1.30     11.64 o 
  10   4  10        0.32       22.01     14.15 o 
 -16   5  10        1.26       -9.50     23.86 o 
 -15   5  10        0.45       -0.73     24.59 o 
 -14   5  10       64.05       86.83     22.53 o 
 -13   5  10       40.19       44.45     20.09 o 
 -12   5  10        2.95        8.21     19.72 o 
 -11   5  10       21.20       26.90     12.00 o 
 -10   5  10       85.13       83.87     20.83 o 
  -9   5  10       22.60       28.80     10.34 o 
  -8   5  10       10.66       19.47      9.66 o 
  -7   5  10      118.50      108.06     12.36 o 
  -6   5  10       48.76       41.42     25.45 o 
  -5   5  10        7.26       20.68      9.62 o 
  -4   5  10       12.25       19.51     17.78 o 
  -3   5  10      101.04       92.92     11.29 o 
  -2   5  10       17.04       16.87      8.89 o 
  -1   5  10       36.60       60.99      9.33 o 
   0   5  10       28.36       39.41     12.17 o 
   1   5  10       17.95       17.41     11.76 o 
   2   5  10        0.59        9.13     11.93 o 
   3   5  10       12.72       21.72     12.20 o 
   4   5  10       17.54       12.57     11.97 o 
   5   5  10        0.27        6.73     15.46 o 
   6   5  10        5.03        4.51     11.15 o 
   7   5  10        1.39       -5.20     10.89 o 
   8   5  10        3.44        1.96     13.64 o 
 -13   6  10        4.54       -2.92     25.32 o 
 -12   6  10        5.37       28.24     25.81 o 
 -11   6  10       11.97      -14.61     23.62 o 
 -10   6  10        2.91        1.55     18.02 o 
  -9   6  10       21.58       21.40     10.89 o 
  -8   6  10        6.64       -1.98     10.31 o 
  -7   6  10        4.76       -1.71     10.36 o 
  -6   6  10       14.90       23.84     10.84 o 
  -5   6  10       22.13       26.18     10.43 o 
  -4   6  10        4.59       -9.03      9.03 o 
  -3   6  10        0.41        8.17      9.54 o 
  -2   6  10       15.31       34.99     10.31 o 
  -1   6  10        5.69        0.75      9.10 o 
   0   6  10        3.18       -2.68     15.83 o 
   1   6  10        5.90       16.85     13.51 o 
   2   6  10        7.93       15.06     13.16 o 
   3   6  10        0.26        9.26     13.88 o 
   4   6  10        0.56        5.23     13.49 o 
   5   6  10        1.82      -11.63     13.37 o 
  -7   7  10        4.17        7.30     25.81 o 
  -6   7  10        1.28       -9.50     23.37 o 
  -5   7  10        0.43      -22.16     22.16 o 
  -4   7  10        0.19       21.18     22.89 o 
  -3   7  10        3.47       18.02     21.18 o 
  -2   7  10        0.52      -19.48     19.48 o 
 -21   0  11       90.34       83.06     21.19 o 
 -20   0  11      135.20      145.68     24.61 o 
 -19   0  11        2.29       -3.65     17.53 o 
 -18   0  11       65.71       66.00     19.73 o 
 -17   0  11      656.67      600.89     38.82 o 
 -16   0  11      412.79      409.31     33.91 o 
 -15   0  11      204.63      202.28     24.13 o 
 -14   0  11      881.98      845.93     45.23 o 
 -13   0  11     2047.79     1975.94     82.37 o 
 -11   0  11      774.45      715.30     40.58 o 
 -10   0  11     1484.49     1389.80     61.60 o 
  -9   0  11     1102.93     1108.72     52.18 o 
  -8   0  11      211.38      226.47     22.43 o 
  -7   0  11      837.34      846.29     50.52 o 
  -6   0  11     1161.53     1204.29     39.05 o 
  -5   0  11       11.57       20.32      6.96 o 
  -4   0  11     3358.32     3283.03     71.82 o 
  -3   0  11      819.91      855.96     41.19 o 
  -2   0  11      376.36      423.97     14.65 o 
  -1   0  11       61.65       50.66      6.88 o 
   0   0  11     2328.47     2265.25     71.35 o 
   1   0  11      354.91      407.22     18.59 o 
   2   0  11       19.01       21.05      8.58 o 
   3   0  11      254.61      292.15     22.39 o 
   4   0  11      147.68      144.25     13.46 o 
   5   0  11        1.46       -9.46     10.18 o 
   6   0  11      119.19      157.57     35.81 o 
   7   0  11      217.85      210.33     33.39 o 
   8   0  11        2.44       24.84     23.13 o 
   9   0  11       13.42      -12.66     22.89 o 
  10   0  11       40.07       38.96     27.03 o 
  11   0  11       37.84       49.92     28.25 o 
 -21   1  11       55.13       39.70     20.21 o 
 -20   1  11        9.97      -10.47     17.04 o 
 -19   1  11      245.83      219.84     27.54 o 
 -18   1  11      108.38       86.72     20.71 o 
 -17   1  11        0.09       -9.90     10.83 o 
 -16   1  11      348.84      396.85     77.91 o 
 -15   1  11      758.41      767.14     77.45 o 
 -14   1  11      328.84      328.96     29.51 o 
 -13   1  11      236.07      248.31     24.74 o 
 -12   1  11     1930.94     1943.25     53.65 o 
 -11   1  11      586.64      631.15     19.07 o 
 -10   1  11      148.81      141.01      9.88 o 
  -9   1  11      753.69      768.40     24.70 o 
  -8   1  11     2479.86     2575.50     50.16 o 
  -7   1  11       12.10       17.08      6.45 o 
  -6   1  11      675.32      679.07     17.25 o 
  -5   1  11     2091.51     2052.23     42.33 o 
  -4   1  11      565.91      583.97     13.61 o 
  -3   1  11      154.94      155.69      7.28 o 
  -2   1  11     1481.68     1463.86     30.53 o 
  -1   1  11     1603.02     1642.44     32.97 o 
   0   1  11        3.95        1.23      5.39 o 
   1   1  11       72.74       69.25      8.87 o 
   2   1  11      453.80      442.61     17.04 o 
   3   1  11      208.89      200.45     10.78 o 
   4   1  11      274.07      260.06     12.55 o 
   5   1  11       57.97       44.55      9.76 o 
   6   1  11       34.23       25.76      9.56 o 
   7   1  11        0.08        9.46     10.63 o 
   8   1  11      149.56      148.75     15.59 o 
   9   1  11       50.36       57.91     13.49 o 
  10   1  11        0.54        6.58     12.22 o 
  11   1  11       14.46       31.27     19.63 o 
 -21   2  11       56.96       45.05     20.46 o 
 -20   2  11       82.23      103.52     22.65 o 
 -19   2  11        1.60       14.85     17.29 o 
 -18   2  11       34.83       56.25     19.48 o 
 -17   2  11      370.07      341.40     31.46 o 
 -16   2  11      245.83      199.62     24.37 o 
 -14   2  11      420.62      442.95     19.44 o 
 -13   2  11     1020.73     1007.85     29.75 o 
 -12   2  11      141.12      154.06     12.45 o 
 -11   2  11      474.19      464.34     19.42 o 
 -10   2  11      828.69      846.95     43.75 o 
  -9   2  11      588.43      579.22     17.40 o 
  -8   2  11      130.90      132.25      9.05 o 
  -7   2  11      517.24      474.60     15.20 o 
  -6   2  11      752.13      741.90     19.31 o 
  -5   2  11       22.35       19.78      5.42 o 
  -4   2  11     1670.52     1666.28     35.13 o 
  -3   2  11      358.28      344.53     13.89 o 
  -2   2  11      175.24      163.13      9.10 o 
  -1   2  11       29.63       47.05      7.77 o 
   0   2  11     1222.59     1195.53     25.62 o 
   1   2  11      161.26      174.22     10.19 o 
   2   2  11       22.59       25.73      7.03 o 
   3   2  11      166.55      155.21     10.52 o 
   4   2  11       95.49       62.80      8.77 o 
   5   2  11        2.10        5.25      8.60 o 
   6   2  11       61.20       57.36     10.65 o 
   7   2  11      125.68      136.09     13.36 o 
   8   2  11        1.46        0.58     10.08 o 
   9   2  11        5.57       -7.39     13.45 o 
  10   2  11       20.07       27.82     15.04 o 
  11   2  11       20.18       22.58     15.25 o 
 -20   3  11        3.41       -4.14     18.75 o 
 -19   3  11       88.32       90.61     21.68 o 
 -18   3  11       38.98       56.01     19.24 o 
 -17   3  11        0.55      -13.88     14.37 o 
 -16   3  11       87.44      100.84     27.04 o 
 -15   3  11      215.42      202.96     20.47 o 
 -14   3  11       93.79       86.94     15.45 o 
 -13   3  11       74.58       67.89     14.44 o 
 -12   3  11      563.38      623.88     36.49 o 
 -11   3  11      118.58      114.90     11.28 o 
 -10   3  11       21.61       15.59      8.61 o 
  -9   3  11      279.86      284.04     14.96 o 
  -8   3  11      869.83      903.39     26.51 o 
  -7   3  11        6.28       10.44      7.12 o 
  -6   3  11      175.61      151.18     10.88 o 
  -5   3  11      594.57      520.20     28.52 o 
  -4   3  11      196.57      152.13      9.64 o 
  -3   3  11       22.59       40.52      7.01 o 
  -2   3  11      354.76      373.41     14.95 o 
  -1   3  11      413.52      410.99     16.80 o 
   0   3  11        8.12        9.27      7.24 o 
   1   3  11       28.24       31.62      8.27 o 
   2   3  11      151.47      185.11     11.39 o 
   3   3  11       70.85       87.60     10.72 o 
   4   3  11      102.16       97.54     12.79 o 
   5   3  11       20.99       15.24      9.30 o 
   6   3  11       13.83       17.77      9.85 o 
   7   3  11        0.57        6.92     11.10 o 
   8   3  11       42.25       38.33     12.58 o 
   9   3  11       14.46       16.32     12.78 o 
  10   3  11        0.18       17.37     25.57 o 
 -18   4  11        5.59      -15.34     15.34 o 
 -17   4  11       66.82       50.73     15.68 o 
 -16   4  11       47.85       34.83     24.60 o 
 -15   4  11       16.82       15.45     15.95 o 
 -14   4  11       57.16       91.83     16.70 o 
 -13   4  11      155.19      198.58     22.90 o 
 -12   4  11       19.88        3.37     11.43 o 
 -11   4  11       94.92       81.96     28.01 o 
 -10   4  11      139.65      136.42     14.68 o 
  -9   4  11       98.57       94.09     12.85 o 
  -8   4  11       25.59       34.21      9.80 o 
  -7   4  11       96.99      104.25     12.30 o 
  -6   4  11      156.50      153.43     12.24 o 
  -5   4  11       10.11        9.04      6.83 o 
  -4   4  11      268.30      246.65     26.13 o 
  -3   4  11       38.64       39.30      7.64 o 
  -2   4  11       22.97        9.93      7.15 o 
  -1   4  11        3.49       -0.31      8.69 o 
   0   4  11      206.97      219.20     17.87 o 
   1   4  11       21.37       15.47     10.98 o 
   2   4  11        8.65        9.59      9.58 o 
   3   4  11       34.52       43.12     11.19 o 
   4   4  11       18.79       14.19     10.48 o 
   5   4  11        1.60        1.15     10.25 o 
   6   4  11        9.57       24.25     11.63 o 
   7   4  11       24.74       15.38     12.05 o 
   8   4  11        0.32       -3.70     11.52 o 
   9   4  11        0.48       19.12     14.78 o 
 -16   5  11        7.05       12.17     26.54 o 
 -15   5  11       20.45       35.06     26.79 o 
 -14   5  11        8.95      -21.18     22.40 o 
 -13   5  11        8.23       14.34     12.37 o 
 -12   5  11       56.33       55.84     18.63 o 
 -11   5  11        6.53       -3.74     11.21 o 
 -10   5  11        1.33        7.90     11.30 o 
  -9   5  11       28.77       28.42     11.05 o 
  -8   5  11       97.34      108.44     13.51 o 
  -7   5  11        0.39       -3.23      9.44 o 
  -6   5  11       16.01       21.27     10.21 o 
  -5   5  11       55.57       61.29     27.64 o 
  -4   5  11       20.48        4.70      9.27 o 
  -3   5  11        1.09        5.32     12.78 o 
  -2   5  11       29.60       37.67      8.92 o 
  -1   5  11       40.31       26.06     12.52 o 
   0   5  11        1.95       -0.68     11.41 o 
   1   5  11        2.46        9.40     20.82 o 
   2   5  11       15.72        8.77     12.29 o 
   3   5  11        8.96       -4.18     11.89 o 
   4   5  11       13.18       17.65     12.96 o 
   5   5  11        1.89        6.74     13.19 o 
   6   5  11        1.38       -6.97     18.14 o 
   7   5  11        0.36      -13.01     13.01 o 
 -13   6  11        8.81       21.18     25.57 o 
 -12   6  11        1.29       22.64     24.84 o 
 -11   6  11        6.08       38.47     27.27 o 
 -10   6  11        7.15       20.94     24.35 o 
  -9   6  11        5.73       13.53     14.49 o 
  -8   6  11        1.47       23.70     12.05 o 
  -7   6  11        4.93       14.38     11.31 o 
  -6   6  11        9.59       14.17     11.22 o 
  -5   6  11        0.83       -2.34     11.57 o 
  -4   6  11       17.58       12.63     10.51 o 
  -3   6  11        1.29        1.76      9.86 o 
  -2   6  11        1.06      -16.07     16.07 o 
  -1   6  11        0.16       12.42     18.02 o 
   0   6  11       13.26       13.70     13.51 o 
   1   6  11        1.15      -11.03     14.00 o 
   2   6  11        0.84       -4.21     13.28 o 
   3   6  11        2.01       16.06     33.24 o 
 -21   0  12       47.57       42.86     19.24 o 
 -20   0  12        0.92        8.28     17.77 o 
 -19   0  12       82.17       68.20     19.97 o 
 -18   0  12      201.69      202.50     25.83 o 
 -17   0  12        0.62        9.98     15.83 o 
 -16   0  12      211.44      182.05     24.37 o 
 -15   0  12      483.49      455.81     33.92 o 
 -14   0  12       80.75       90.85     19.00 o 
 -13   0  12      195.92      230.55     24.86 o 
 -11   0  12     1830.53     1864.88     78.87 o 
 -10   0  12       43.99       58.94     16.07 o 
  -9   0  12      978.64      806.16     43.81 o 
  -8   0  12      941.06      973.46     49.19 o 
  -7   0  12      727.04      707.67     41.56 o 
  -6   0  12      734.08      789.62     44.98 o 
  -5   0  12     2010.54     2032.35     53.89 o 
  -4   0  12      268.31      313.60     29.20 o 
  -3   0  12      388.15      383.55     17.88 o 
  -2   0  12     1390.86     1366.34     36.60 o 
  -1   0  12     1142.72     1154.87     47.00 o 
   0   0  12      138.45      185.41     17.68 o 
   1   0  12      779.23      779.34     54.87 o 
   2   0  12      617.93      631.71     34.24 o 
   3   0  12      158.15      147.84     13.97 o 
   4   0  12        1.81       -5.89     11.12 o 
   5   0  12      330.77      330.89     38.77 o 
   6   0  12       80.22      100.59     28.01 o 
   7   0  12        1.56       -1.70     22.89 o 
   8   0  12       34.01       17.29     25.33 o 
   9   0  12       75.97       70.39     29.71 o 
  10   0  12       10.02       13.39     27.27 o 
 -21   1  12       32.70       24.84     19.48 o 
 -20   1  12      131.68      132.53     24.12 o 
 -19   1  12       51.18       41.40     19.00 o 
 -18   1  12       74.72       81.11     20.70 o 
 -17   1  12      213.28      227.70     19.98 o 
 -16   1  12      148.13      124.26     15.38 o 
 -15   1  12        0.58        2.43     10.15 o 
 -14   1  12      901.22      933.17     48.65 o 
 -13   1  12      900.94      950.28     66.38 o 
 -12   1  12       52.21       51.11     11.02 o 
 -11   1  12      452.46      464.53     19.52 o 
 -10   1  12     1383.36     1428.37     50.75 o 
  -9   1  12      636.06      635.53     29.10 o 
  -8   1  12        8.54        7.09      6.70 o 
  -7   1  12     1399.47     1495.21     33.24 o 
  -6   1  12      359.01      372.81     14.98 o 
  -5   1  12        6.94        4.02      6.27 o 
  -4   1  12      516.78      499.62     14.15 o 
  -3   1  12     2320.76     2322.56     38.28 o 
  -2   1  12       15.42       17.21      5.70 o 
  -1   1  12      527.98      519.93     15.85 o 
   0   1  12      746.96      702.56     20.56 o 
   1   1  12      935.95      902.49     22.00 o 
   2   1  12        4.37        7.42      6.89 o 
   3   1  12      393.57      389.65     17.83 o 
   4   1  12      317.63      330.61     17.13 o 
   5   1  12        8.89        0.17      9.09 o 
   6   1  12       36.41       46.67     10.93 o 
   7   1  12       72.86       84.44     14.66 o 
   8   1  12       70.64       89.70     14.71 o 
   9   1  12       10.74        7.22     17.69 o 
  10   1  12       30.34       28.87     19.63 o 
 -21   2  12       23.28       -6.33     18.99 o 
 -20   2  12        0.77      -13.39     17.53 o 
 -19   2  12       51.67       40.43     19.48 o 
 -18   2  12      127.75       57.98     19.49 o 
 -17   2  12        0.69      -13.88     15.34 o 
 -16   2  12      114.18      159.32     23.14 o 
 -15   2  12      278.63      216.72     25.11 o 
 -14   2  12       53.89       52.99     10.15 o 
 -13   2  12       87.33       93.61     11.13 o 
 -12   2  12      595.43      647.47     23.54 o 
 -11   2  12      919.03      924.38     29.34 o 
 -10   2  12       51.12       63.58     10.27 o 
  -9   2  12      584.35      587.63     26.91 o 
  -8   2  12      494.29      489.86     20.09 o 
  -7   2  12      402.49      385.80     42.25 o 
  -6   2  12      443.57      418.54     23.05 o 
  -5   2  12     1203.68     1156.08     32.00 o 
  -4   2  12      189.82      186.24     11.22 o 
  -3   2  12      154.51      152.16     10.39 o 
  -2   2  12      661.16      616.36     17.67 o 
  -1   2  12      573.68      565.26     17.16 o 
   0   2  12       79.10       65.95      8.13 o 
   1   2  12      429.73      436.73     16.05 o 
   2   2  12      316.43      343.67     14.72 o 
   3   2  12       70.01       80.51      9.49 o 
   4   2  12        0.48       -5.63      8.62 o 
   5   2  12      207.27      219.64     15.16 o 
   6   2  12       49.79       47.76     12.16 o 
   7   2  12        0.66       -5.60      9.82 o 
   8   2  12       16.69       15.42     12.29 o 
   9   2  12       43.23       20.57     12.92 o 
  10   2  12        6.18        3.42     23.50 o 
 -20   3  12       43.28       37.26     19.73 o 
 -19   3  12       15.29       22.89     18.02 o 
 -18   3  12       31.57       42.86     18.51 o 
 -17   3  12       76.64       64.54     19.00 o 
 -15   3  12        2.34        3.47     13.06 o 
 -14   3  12      255.27      273.60     21.66 o 
 -13   3  12      251.51      281.20     21.90 o 
 -12   3  12       14.48       17.92     12.88 o 
 -11   3  12      118.18      135.92     17.41 o 
 -10   3  12      383.32      401.29     25.66 o 
  -9   3  12      149.14      157.17     12.28 o 
  -8   3  12        7.80       26.90      8.46 o 
  -7   3  12      514.76      544.68     20.74 o 
  -6   3  12      140.23      135.11     11.01 o 
  -5   3  12        0.83        1.42     13.94 o 
  -4   3  12      126.02      113.84     11.79 o 
  -3   3  12      744.42      702.98     25.18 o 
  -2   3  12        5.82        7.59      9.14 o 
  -1   3  12      137.97      174.47     19.24 o 
   0   3  12      159.17      170.39     11.92 o 
   1   3  12      254.63      210.66     15.34 o 
   2   3  12        3.73        3.03     11.91 o 
   3   3  12      139.38      147.38     25.25 o 
   4   3  12       99.19       99.11     12.19 o 
   5   3  12        2.34        1.04      9.69 o 
   6   3  12       11.57        7.91     10.30 o 
   7   3  12       25.59       31.39     13.72 o 
   8   3  12       27.40       43.65     13.68 o 
   9   3  12        2.76        1.85     12.41 o 
 -18   4  12       27.47       17.29     16.56 o 
 -17   4  12        0.18      -14.12     14.85 o 
 -16   4  12       19.13       -3.41     23.86 o 
 -15   4  12       50.96       34.01     15.56 o 
 -14   4  12       11.23       -0.52     14.23 o 
 -13   4  12       11.61       13.88     14.20 o 
 -12   4  12       84.48       97.53     17.50 o 
 -11   4  12      147.91      164.14     13.73 o 
 -10   4  12       21.09       20.60      9.50 o 
  -9   4  12      111.82      141.09     21.72 o 
  -8   4  12       72.31       80.54     13.34 o 
  -7   4  12       78.86       89.01     10.61 o 
  -6   4  12       85.70       93.73     10.54 o 
  -5   4  12      233.66      231.78     13.12 o 
  -4   4  12       42.33       41.90      8.15 o 
  -3   4  12       15.79        9.51      9.76 o 
  -2   4  12       88.50       97.45     22.90 o 
  -1   4  12       86.27       80.43     14.01 o 
   0   4  12       17.70       11.51     13.15 o 
   1   4  12       77.56      124.45     15.74 o 
   2   4  12       47.98       56.89     11.79 o 
   3   4  12        8.03       -4.31     10.38 o 
   4   4  12        0.12        5.88     10.84 o 
   5   4  12       43.76       44.58     12.59 o 
   6   4  12        9.47       19.85     18.51 o 
   7   4  12        0.15       18.40     12.75 o 
   8   4  12        2.06       20.10     15.58 o 
 -16   5  12        5.83       37.98     28.49 o 
 -15   5  12        1.00        9.25     25.32 o 
 -14   5  12       26.18      -19.48     24.11 o 
 -13   5  12       23.96       46.75     26.79 o 
 -12   5  12        1.38        3.38     12.14 o 
 -11   5  12        9.64        9.52     11.52 o 
 -10   5  12       36.07       40.38     12.19 o 
  -9   5  12       12.30       11.98     11.06 o 
  -8   5  12        0.65        3.06     10.91 o 
  -7   5  12       57.12       68.95     18.39 o 
  -6   5  12       14.44       22.60     10.90 o 
  -5   5  12        0.10       15.82     16.19 o 
  -4   5  12        8.21        4.56     10.23 o 
  -3   5  12       81.61       97.54     15.50 o 
  -2   5  12        0.68        2.40     12.31 o 
  -1   5  12       13.83       24.76     13.22 o 
   0   5  12        9.42       -1.06     12.63 o 
   1   5  12       25.80        9.24     13.22 o 
   2   5  12        0.40       -2.14     12.29 o 
   3   5  12       16.15       34.99     13.92 o 
   4   5  12        9.49       20.42     13.92 o 
   5   5  12        0.17       12.36     13.96 o 
 -12   6  12        4.29       -5.11     24.11 o 
 -11   6  12        9.51      -13.15     25.08 o 
 -10   6  12        2.28       -9.01     23.13 o 
  -9   6  12        6.77        2.92     24.11 o 
  -8   6  12        2.95       10.71     21.91 o 
  -7   6  12        6.22       24.18     12.31 o 
  -6   6  12        5.12        9.06     11.76 o 
  -5   6  12       14.90       30.23     12.34 o 
  -4   6  12        2.44       10.71     19.48 o 
  -3   6  12        0.77      -17.04     17.04 o 
  -2   6  12        3.92       17.04     18.99 o 
  -1   6  12        4.58        7.12     13.85 o 
   0   6  12        1.73        0.15     14.24 o 
   1   6  12        5.16        4.25     16.44 o 
   2   6  12        2.34       33.60     23.86 o 
 -20   0  13      151.54      194.91     26.80 o 
 -19   0  13       52.02       51.39     19.73 o 
 -18   0  13       10.10        2.68     16.56 o 
 -17   0  13      398.21      414.12     34.14 o 
 -16   0  13      274.48      270.59     27.79 o 
 -15   0  13       92.53       71.61     18.51 o 
 -14   0  13      341.11      339.45     29.75 o 
 -13   0  13      991.19      911.83     48.43 o 
 -12   0  13      168.94      173.99     22.42 o 
 -11   0  13     1076.12     1080.05     54.33 o 
 -10   0  13     1968.74     1979.42     82.84 o 
  -9   0  13      911.91      887.14     47.70 o 
  -8   0  13        6.52        8.77     13.64 o 
  -7   0  13      965.27      994.16     51.87 o 
  -6   0  13     1920.35     1967.10     59.29 o 
  -5   0  13      112.82       99.32     24.12 o 
  -4   0  13      707.22      736.35     32.02 o 
  -3   0  13      755.44      838.94     59.27 o 
  -2   0  13      587.98      622.18     30.81 o 
  -1   0  13      171.99      186.99     23.15 o 
   0   0  13     1287.33     1377.79    202.23 o 
   1   0  13      483.68      507.48     30.79 o 
   2   0  13       66.67       74.63     16.92 o 
   3   0  13      144.88      116.70     25.83 o 
   4   0  13      396.46      410.73     42.93 o 
   5   0  13      133.38      130.09     29.97 o 
   6   0  13        3.31       19.97     24.84 o 
   7   0  13       36.31       22.89     24.60 o 
   8   0  13       19.81       44.80     28.25 o 
   9   0  13       11.76       17.78     27.03 o 
 -21   1  13       64.61       53.82     19.97 o 
 -20   1  13        0.44      -16.31     16.31 o 
 -19   1  13      142.25      162.01     24.61 o 
 -18   1  13      121.28      126.92     23.14 o 
 -17   1  13       17.16       22.65     17.29 o 
 -16   1  13      141.78      142.48     16.01 o 
 -15   1  13      358.95      352.19     21.80 o 
 -14   1  13      127.60      142.41     38.37 o 
 -13   1  13      238.87      224.93     21.57 o 
 -12   1  13     1307.83     1278.64     42.51 o 
 -11   1  13      641.15      669.44     28.38 o 
 -10   1  13      103.84      138.57     12.34 o 
  -9   1  13     1432.19     1416.90     49.16 o 
  -8   1  13     2574.15     2680.22     97.84 o 
  -7   1  13      165.02      217.50     14.47 o 
  -6   1  13       22.07       25.30      7.95 o 
  -5   1  13     1340.77     1367.01     32.03 o 
  -4   1  13     1158.98     1148.09     35.93 o 
  -3   1  13       31.22       20.11      9.43 o 
  -2   1  13      816.27      804.53     23.22 o 
  -1   1  13      777.85      775.48     20.47 o 
   0   1  13       70.82       60.36      9.59 o 
   1   1  13       46.69       29.67     10.92 o 
   2   1  13      664.00      701.83     23.45 o 
   3   1  13      352.46      350.79     18.01 o 
   4   1  13        1.52        7.51      9.67 o 
   5   1  13       31.81       24.18     10.75 o 
   6   1  13      114.38      113.47     15.16 o 
   7   1  13       27.53        2.61     17.10 o 
   8   1  13        7.51       -4.61     17.30 o 
   9   1  13       13.07       16.92     18.76 o 
 -20   2  13       80.33       64.54     21.92 o 
 -19   2  13       24.06       30.20     18.99 o 
 -18   2  13        8.27        3.41     16.56 o 
 -17   2  13      249.74      254.95     28.03 o 
 -15   2  13       47.44       43.59     17.53 o 
 -14   2  13      175.56      159.12     22.91 o 
 -13   2  13      574.02      620.33     26.11 o 
 -12   2  13      119.05      110.99     12.02 o 
 -11   2  13      519.92      538.34     26.48 o 
 -10   2  13      972.61     1020.01     30.96 o 
  -9   2  13      428.96      421.84     19.69 o 
  -8   2  13       10.54        5.62      9.06 o 
  -7   2  13      538.72      589.58     29.07 o 
  -6   2  13     1080.82     1085.14     40.32 o 
  -5   2  13       51.43       61.03     10.21 o 
  -4   2  13      445.19      424.63     16.89 o 
  -3   2  13      435.90      412.92     17.05 o 
  -2   2  13      385.36      388.64     23.01 o 
  -1   2  13       73.39       73.42      8.89 o 
   0   2  13      667.20      690.63     34.04 o 
   1   2  13      233.34      234.67     12.92 o 
   2   2  13       37.96       31.87      9.54 o 
   3   2  13       75.98       80.90     11.38 o 
   4   2  13      211.78      207.72     15.23 o 
   5   2  13       65.98       59.10     11.57 o 
   6   2  13        3.24       12.24     10.50 o 
   7   2  13       23.41       18.09     12.43 o 
   8   2  13       12.19       12.79     12.87 o 
   9   2  13        7.50       12.91     17.77 o 
 -19   3  13       47.78       63.56     19.97 o 
 -18   3  13       38.56       29.22     17.78 o 
 -17   3  13        4.74       31.41     17.29 o 
 -16   3  13       52.93       51.39     18.75 o 
 -15   3  13      128.71      118.25     19.37 o 
 -14   3  13       57.36       44.57     14.66 o 
 -13   3  13       57.35       72.58     15.62 o 
 -12   3  13      365.51      406.10     28.41 o 
 -11   3  13      161.16      172.02     19.29 o 
 -10   3  13       36.33       41.94     27.52 o 
  -9   3  13      425.48      489.55     28.48 o 
  -8   3  13      720.78      797.29     35.67 o 
  -7   3  13       22.98       33.07     16.56 o 
  -6   3  13       11.24        9.90     11.44 o 
  -5   3  13      460.54      447.25     25.36 o 
  -4   3  13      417.67      418.66     20.56 o 
  -3   3  13        5.18        0.01     16.07 o 
  -2   3  13      243.93      232.90     15.69 o 
  -1   3  13      238.84      225.48     44.18 o 
   0   3  13       26.71       20.86     10.29 o 
   1   3  13        5.93       -2.63      9.72 o 
   2   3  13      187.25      173.62     15.55 o 
   3   3  13       92.92       84.90     13.47 o 
   4   3  13        2.51       -2.66      9.93 o 
   5   3  13        9.87        0.21     10.38 o 
   6   3  13       37.31       36.65     11.86 o 
   7   3  13        7.83       29.19     13.05 o 
   8   3  13        3.15       22.42     15.22 o 
 -18   4  13        1.98        5.60     17.53 o 
 -16   4  13       33.57       34.70     15.63 o 
 -15   4  13        8.38       28.51     15.67 o 
 -14   4  13       24.63       29.66     14.86 o 
 -13   4  13      107.50      126.08     24.60 o 
 -12   4  13       29.79       50.80     16.20 o 
 -11   4  13       74.74       50.60     15.68 o 
 -10   4  13      144.15      165.25     53.23 o 
  -9   4  13       58.32       42.20     15.01 o 
  -8   4  13        4.17       20.80     13.39 o 
  -7   4  13       84.83       91.92     16.07 o 
  -6   4  13      196.79      221.54     19.80 o 
  -5   4  13        6.34        7.89     12.39 o 
  -4   4  13       94.06       96.03     21.56 o 
  -3   4  13       69.11       56.70     13.65 o 
  -2   4  13       84.94       93.02     15.26 o 
  -1   4  13        9.31       22.90     12.75 o 
   0   4  13      109.85      107.57     17.90 o 
   1   4  13       29.21        5.57     12.64 o 
   2   4  13        7.69        4.23     12.52 o 
   3   4  13       12.03       11.37     11.49 o 
   4   4  13       36.48       39.29     16.03 o 
   5   4  13        9.65       15.21     12.94 o 
   6   4  13        1.08       -8.09     15.20 o 
 -15   5  13       13.21        9.25     25.57 o 
 -14   5  13        7.23       24.59     26.78 o 
 -13   5  13        5.34       16.80     26.30 o 
 -12   5  13       35.10       30.44     26.54 o 
 -11   5  13       12.10       21.43     25.32 o 
 -10   5  13        5.19       -6.57     23.38 o 
  -9   5  13       43.42       10.96     22.89 o 
  -8   5  13       69.80       69.62     13.79 o 
  -7   5  13        0.91       13.88     21.43 o 
  -6   5  13        0.66      -13.15     18.02 o 
  -5   5  13       46.09       37.26     14.63 o 
  -4   5  13       48.23       25.83     13.67 o 
  -3   5  13        0.39       10.28     19.48 o 
  -2   5  13       24.22       35.66     13.81 o 
  -1   5  13       21.57        5.47     12.75 o 
   0   5  13        2.62       17.29     35.06 o 
   1   5  13        0.19        0.97     12.93 o 
   2   5  13       18.95       23.67     13.98 o 
   3   5  13        8.30       -5.99     13.59 o 
   4   5  13        0.70       -8.37     18.63 o 
 -11   6  13        4.11       13.64     25.32 o 
 -10   6  13        7.77      -16.56     24.35 o 
  -9   6  13        2.77       12.17     24.84 o 
  -8   6  13        0.27       -6.82     23.13 o 
  -7   6  13        3.46       13.39     22.16 o 
  -6   6  13       12.42        4.63     20.21 o 
  -5   6  13        0.25        7.06     20.45 o 
  -4   6  13        6.42       18.99     19.97 o 
  -3   6  13        2.55       17.77     19.24 o 
  -2   6  13        5.96        6.57     19.72 o 
  -1   6  13        0.57       16.24     14.83 o 
 -20   0  14        0.03       11.20     17.53 o 
 -19   0  14      124.80      131.79     22.90 o 
 -18   0  14      410.83      452.66     34.88 o 
 -17   0  14       62.42       66.00     19.48 o 
 -16   0  14       92.20      107.66     20.70 o 
 -15   0  14      517.90      488.78     34.90 o 
 -14   0  14      243.69      231.07     25.35 o 
 -12   0  14      845.26      850.83     46.44 o 
 -11   0  14     1552.27     1603.57     71.36 o 
 -10   0  14        6.52       33.36     16.07 o 
  -9   0  14      457.42      416.78     33.43 o 
  -8   0  14     2138.34     2138.85     89.05 o 
  -7   0  14     1701.00     1786.67     78.56 o 
  -6   0  14       93.58       91.59     20.22 o 
  -5   0  14      598.70      604.00     29.50 o 
  -4   0  14      985.35      986.81     68.99 o 
  -3   0  14      284.67      302.17     29.01 o 
  -2   0  14      153.32      170.48     25.58 o 
  -1   0  14      452.10      563.38     32.18 o 
   0   0  14      157.73      167.75     19.98 o 
   1   0  14       52.00       20.46     20.70 o 
   2   0  14       89.99      108.64     26.55 o 
   3   0  14      169.82      158.38     30.21 o 
   4   0  14       47.24       49.68     25.08 o 
   5   0  14       62.69       28.25     25.33 o 
   6   0  14       27.09       35.07     26.30 o 
   7   0  14       11.66       19.72     26.30 o 
   8   0  14        1.42       18.26     26.54 o 
 -21   1  14       51.29       78.91     20.94 o 
 -20   1  14      175.02      132.79     23.63 o 
 -19   1  14      112.42       93.54     22.17 o 
 -18   1  14       39.77       47.97     18.99 o 
 -17   1  14      228.79      184.49     25.83 o 
 -15   1  14       68.94       50.42     18.51 o 
 -14   1  14      608.36      563.73     83.61 o 
 -13   1  14      453.76      465.63     44.28 o 
 -12   1  14      217.38      194.08     16.80 o 
 -11   1  14       70.41       77.45     13.00 o 
 -10   1  14     1655.69     1733.00     53.59 o 
  -9   1  14      961.29      937.51     52.34 o 
  -8   1  14       15.01        9.22      9.12 o 
  -7   1  14      786.13      826.60     28.39 o 
  -6   1  14      979.97     1044.15     42.58 o 
  -5   1  14      589.03      653.17     21.56 o 
  -4   1  14        7.04       12.01      8.26 o 
  -3   1  14     1006.54     1005.68     27.77 o 
  -2   1  14      186.28      176.15     12.96 o 
  -1   1  14        3.74       13.22      8.53 o 
   0   1  14      118.30      130.11     12.37 o 
   1   1  14      417.79      474.98     27.57 o 
   2   1  14       12.58       14.60      9.77 o 
   3   1  14       24.80       28.31     10.63 o 
   4   1  14       88.77       88.45     14.12 o 
   5   1  14       65.70       67.85     19.52 o 
   6   1  14        1.66      -16.44     16.44 o 
   7   1  14        7.94        4.99     35.06 o 
   8   1  14       11.15       13.98     19.07 o 
 -20   2  14        0.04      -16.80     16.80 o 
 -19   2  14       63.95       28.01     19.48 o 
 -18   2  14      219.77      143.78     24.37 o 
 -17   2  14       28.14       28.73     17.53 o 
 -15   2  14      315.67      271.60     28.53 o 
 -14   2  14      146.49      137.17     21.68 o 
 -13   2  14        1.31        5.11     15.34 o 
 -12   2  14      472.56      451.77     26.66 o 
 -11   2  14      894.76      880.53     55.49 o 
 -10   2  14        4.86       -6.41      9.29 o 
  -9   2  14      201.74      216.31     17.26 o 
  -8   2  14     1063.09     1040.41     99.58 o 
  -7   2  14      863.61      847.65     68.33 o 
  -6   2  14       73.56       69.32     20.58 o 
  -5   2  14      337.00      334.23     18.39 o 
  -4   2  14      535.60      539.04     19.58 o 
  -3   2  14      152.09      172.33     12.59 o 
  -2   2  14      101.27       78.95     10.53 o 
  -1   2  14      285.67      291.86     14.41 o 
   0   2  14      103.61      104.75     12.24 o 
   1   2  14       22.77       30.00     10.05 o 
   2   2  14       41.47       61.69     11.33 o 
   3   2  14       90.67       99.46     14.59 o 
   4   2  14       26.38       17.18     10.54 o 
   5   2  14       35.28       45.70     11.95 o 
   6   2  14       13.27        2.50     14.22 o 
   7   2  14        5.31        3.08     12.58 o 
 -19   3  14       30.50       35.80     19.97 o 
 -18   3  14       16.45       27.76     18.75 o 
 -16   3  14      151.49      154.95     24.85 o 
 -15   3  14       20.07       22.65     18.02 o 
 -14   3  14      217.62      206.27     24.86 o 
 -13   3  14      157.00      180.46     19.74 o 
 -12   3  14       88.85       78.36     16.01 o 
 -11   3  14        8.18        4.04     13.66 o 
 -10   3  14      467.33      449.96     28.41 o 
  -9   3  14      282.79      261.07     22.68 o 
  -8   3  14        3.23        1.01     12.55 o 
  -7   3  14      222.75      234.15     20.85 o 
  -6   3  14      239.77      272.86     22.91 o 
  -5   3  14      150.49      151.01     17.40 o 
  -4   3  14        5.35       22.84     12.48 o 
  -3   3  14      364.61      356.01     23.53 o 
  -2   3  14       58.65       72.85     20.09 o 
  -1   3  14        2.45       13.66     10.63 o 
   0   3  14       35.95       25.91     15.07 o 
   1   3  14      138.89      104.32     14.05 o 
   2   3  14        4.88        9.71     11.45 o 
   3   3  14        4.76       -1.48     16.01 o 
   4   3  14       23.77       11.75     12.11 o 
   5   3  14       17.67       31.56     13.11 o 
   6   3  14        0.22      -12.02     12.02 o 
   7   3  14        3.01       -1.28     17.04 o 
 -16   4  14       15.57       27.52     19.24 o 
 -15   4  14       60.88       43.99     16.44 o 
 -14   4  14       26.23       26.42     15.50 o 
 -13   4  14        0.04      -13.67     13.67 o 
 -12   4  14       83.56       61.00     21.43 o 
 -11   4  14      166.10      195.93     29.48 o 
 -10   4  14        0.81       25.43     22.52 o 
  -9   4  14       23.37       31.59     15.74 o 
  -8   4  14      158.27      174.13     20.22 o 
  -7   4  14      139.07      122.49     18.07 o 
  -6   4  14       21.68       25.90     14.03 o 
  -5   4  14       56.12       34.61     13.68 o 
  -4   4  14       88.45      107.29     16.53 o 
  -3   4  14       27.73       17.68     15.10 o 
  -2   4  14       22.15       27.76     13.86 o 
  -1   4  14       59.12       54.28     17.41 o 
   0   4  14       20.94        1.97     13.28 o 
   1   4  14        3.25       -2.29     16.68 o 
   2   4  14        5.08       -3.19     13.69 o 
   3   4  14       15.48       12.88     14.63 o 
   4   4  14        4.87        4.15     12.65 o 
   5   4  14        6.98       -3.39     14.53 o 
 -14   5  14       25.30       25.33     27.52 o 
 -13   5  14       14.91       17.29     26.54 o 
 -12   5  14        9.84       -3.17     24.35 o 
 -11   5  14        0.25       20.70     25.32 o 
 -10   5  14       44.79       21.19     24.60 o 
  -9   5  14       27.99      -20.94     21.67 o 
  -8   5  14        0.09       10.65     14.89 o 
  -7   5  14       20.90       23.55     14.88 o 
  -6   5  14       17.26       10.71     14.29 o 
  -5   5  14       14.43        5.19     13.76 o 
  -4   5  14        0.88       14.70     14.12 o 
  -3   5  14       42.03       34.04     15.01 o 
  -2   5  14        4.31       -0.21     13.72 o 
  -1   5  14        0.38       -8.92     13.09 o 
   0   5  14        3.49        1.48     13.50 o 
   1   5  14       15.15        1.05     14.00 o 
   2   5  14        0.36       -3.65     14.03 o 
  -8   6  14        8.47       12.42     23.62 o 
  -7   6  14        8.81        3.41     22.16 o 
  -6   6  14        2.11       -5.11     22.16 o 
  -5   6  14        2.70       -1.95     21.43 o 
  -4   6  14        4.59       -6.57     19.97 o 
 -19   0  15      156.88      139.36     23.63 o 
 -18   0  15        2.19       24.11     17.29 o 
 -17   0  15      415.06      396.58     34.39 o 
 -16   0  15      469.25      523.78     37.08 o 
 -15   0  15      170.66      185.18     24.37 o 
 -14   0  15       25.63       65.75     18.75 o 
 -12   0  15      253.56      269.11     27.54 o 
 -11   0  15        8.24        7.79     14.85 o 
 -10   0  15      342.13      351.89     30.97 o 
  -9   0  15      716.70      720.39     43.24 o 
  -8   0  15       54.21       58.21     18.51 o 
  -7   0  15      290.65      270.88     28.53 o 
  -6   0  15     1115.94     1230.80     61.67 o 
  -5   0  15      191.76      208.13     19.66 o 
  -4   0  15        2.72       10.03     12.65 o 
  -3   0  15      115.22      128.44     17.40 o 
  -2   0  15      580.79      691.18     34.69 o 
  -1   0  15        0.33        3.48     13.45 o 
   0   0  15       75.05       47.01     22.41 o 
   1   0  15       36.84       59.18     24.35 o 
   2   0  15       22.26       30.20     24.11 o 
   3   0  15       37.87       39.94     25.08 o 
   4   0  15       40.77       23.38     26.30 o 
   5   0  15       18.74       -4.38     25.32 o 
   6   0  15        0.79       26.05     27.76 o 
   7   0  15       14.96       22.40     29.71 o 
 -20   1  15        0.34       -1.70     16.56 o 
 -19   1  15       93.20      152.72     24.36 o 
 -18   1  15      201.08      174.48     25.59 o 
 -17   1  15      191.70      158.39     24.12 o 
 -16   1  15       11.94       15.34     16.80 o 
 -14   1  15      454.27      477.70     24.92 o 
 -13   1  15        5.81        4.51     10.83 o 
 -12   1  15      162.34      170.14     37.77 o 
 -11   1  15      480.84      452.27     85.52 o 
 -10   1  15      378.35      416.50     47.56 o 
  -9   1  15      327.38      273.11     29.26 o 
  -8   1  15      772.25      845.78     48.62 o 
  -7   1  15      381.15      362.21     34.88 o 
  -6   1  15       61.12       95.86     12.74 o 
  -5   1  15      490.35      478.50     22.73 o 
  -4   1  15      479.23      514.55     20.72 o 
  -3   1  15      110.72      101.68     11.66 o 
  -2   1  15        8.22       13.23      9.44 o 
  -1   1  15      133.37      159.08     13.66 o 
   0   1  15       54.01       46.82     10.83 o 
   1   1  15        0.18        3.30      9.91 o 
   2   1  15       82.78       85.59     15.72 o 
   3   1  15       16.29       28.71     17.25 o 
   4   1  15        0.56       -0.51     19.48 o 
   5   1  15        4.80       16.54     17.90 o 
   6   1  15       35.83        8.59     21.31 o 
 -20   2  15       80.90       72.34     21.68 o 
 -19   2  15       85.64       64.55     21.19 o 
 -18   2  15        1.64        0.00     17.04 o 
 -17   2  15      225.45      158.41     24.61 o 
 -15   2  15       78.45       72.34     20.22 o 
 -14   2  15       18.47       -6.57     15.58 o 
 -13   2  15      529.39      497.09     38.56 o 
 -12   2  15      155.01      114.76     22.42 o 
 -11   2  15        3.99       -8.18      9.78 o 
 -10   2  15      185.26      192.52     15.51 o 
  -9   2  15      430.33      434.33     63.06 o 
  -8   2  15       42.53       39.30     14.35 o 
  -7   2  15      137.14      143.05     18.17 o 
  -6   2  15      557.54      547.66     41.86 o 
  -5   2  15       80.73       87.58     13.81 o 
  -4   2  15        1.80        9.82     10.14 o 
  -3   2  15       66.14       63.17     12.27 o 
  -2   2  15      325.16      328.24     27.06 o 
  -1   2  15        0.71        1.02      9.46 o 
   0   2  15       50.81       48.36     11.12 o 
   1   2  15       25.17       32.31     10.96 o 
   2   2  15       16.92        7.37     10.06 o 
   3   2  15       17.35       11.05     11.04 o 
   4   2  15       20.91       20.18     12.51 o 
   5   2  15       10.45       13.67     13.84 o 
   6   2  15        0.43      -12.83     16.96 o 
 -18   3  15       51.79       45.54     18.75 o 
 -16   3  15        5.56       17.53     18.02 o 
 -15   3  15      136.65      129.61     23.14 o 
 -14   3  15      134.02      148.61     24.85 o 
 -13   3  15        0.19       10.57     13.85 o 
 -12   3  15       62.42       68.20     16.68 o 
 -11   3  15      171.13      187.05     39.59 o 
 -10   3  15      151.35      178.79     27.29 o 
  -9   3  15       89.42      124.25     18.67 o 
  -8   3  15      213.30      208.20     21.22 o 
  -7   3  15      104.02       99.84     16.93 o 
  -6   3  15       24.45       13.30     13.92 o 
  -5   3  15      144.43      190.83     23.39 o 
  -4   3  15      127.70      124.41     17.22 o 
  -3   3  15       23.47       31.28     14.17 o 
  -2   3  15        4.78      -12.38     12.52 o 
  -1   3  15       54.07       70.65     13.24 o 
   0   3  15       21.13       36.34     12.51 o 
   1   3  15        0.07       -9.09     11.13 o 
   2   3  15       27.81       23.14     14.75 o 
   3   3  15        5.86       -1.20     13.20 o 
   4   3  15        0.09       12.14     15.56 o 
   5   3  15        0.79       25.63     15.55 o 
 -16   4  15       37.30       48.95     21.19 o 
 -15   4  15       10.28       -2.54     14.32 o 
 -14   4  15        3.55       18.22     26.05 o 
 -13   4  15      109.08      124.13     19.47 o 
 -12   4  15       29.48       50.44     17.03 o 
 -11   4  15        0.76        2.18     15.05 o 
 -10   4  15       28.28       13.05     15.42 o 
  -9   4  15       84.67       85.57     18.17 o 
  -8   4  15       10.87       23.16     15.06 o 
  -7   4  15       20.72       30.43     15.43 o 
  -6   4  15       84.94       80.92     17.11 o 
  -5   4  15        8.15        1.30     13.84 o 
  -4   4  15        0.68        3.05     26.17 o 
  -3   4  15       11.35       39.36     14.80 o 
  -2   4  15       60.52       75.94     16.56 o 
  -1   4  15        0.54        6.65     13.85 o 
   0   4  15       11.84        1.44     13.62 o 
   1   4  15        5.39       -1.00     21.91 o 
   2   4  15        4.35       13.93     19.24 o 
   3   4  15        2.32       -7.69     14.16 o 
 -13   5  15        0.12      -14.85     14.85 o 
 -12   5  15        6.52       10.29     16.60 o 
 -11   5  15       17.53       42.47     17.64 o 
 -10   5  15       18.77       16.49     16.95 o 
  -9   5  15       10.17       13.96     16.33 o 
  -8   5  15       19.86        9.26     15.40 o 
  -7   5  15        8.78       14.67     15.20 o 
  -6   5  15        3.57       -3.68     28.12 o 
  -5   5  15       15.49       15.50     15.01 o 
  -4   5  15       11.57       13.89     14.70 o 
  -3   5  15        1.79      -10.19     14.61 o 
  -2   5  15        0.54       -3.47     14.27 o 
  -1   5  15        6.59       37.50     15.60 o 
   0   5  15        2.41       12.43     14.51 o 
 -19   0  16       45.08       58.45     19.97 o 
 -18   0  16      219.73      207.88     26.32 o 
 -17   0  16       67.89      114.71     22.16 o 
 -16   0  16        0.84        9.74     16.56 o 
 -15   0  16      238.12      239.09     26.81 o 
 -14   0  16      473.53      504.77     36.60 o 
 -12   0  16      167.99      150.10     22.66 o 
 -11   0  16      351.45      376.27     32.68 o 
 -10   0  16       59.82       97.42     20.21 o 
  -9   0  16        2.55       20.94     16.31 o 
  -8   0  16      549.60      566.26     39.05 o 
  -7   0  16      348.94      415.30     35.12 o 
  -6   0  16       59.30       45.06     19.48 o 
  -5   0  16      218.12      178.43     19.21 o 
  -4   0  16      422.51      455.80     28.58 o 
  -3   0  16       78.55       84.26     16.66 o 
  -2   0  16       37.56       25.80     16.44 o 
  -1   0  16      147.49      131.32     28.26 o 
   0   0  16       81.45       69.42     25.33 o 
   1   0  16        6.46       19.97     23.62 o 
   2   0  16       30.26       43.10     26.30 o 
   3   0  16       39.86       37.75     26.54 o 
   4   0  16        0.57      -16.31     23.62 o 
   5   0  16       32.20       55.52     29.47 o 
 -20   1  16       94.12       91.83     20.70 o 
 -19   1  16       79.40       60.89     20.22 o 
 -18   1  16        0.72       13.39     17.04 o 
 -17   1  16       85.93       65.03     19.49 o 
 -14   1  16       59.98       55.29     19.24 o 
 -13   1  16      204.47      170.34     24.61 o 
 -12   1  16      335.96      330.15     31.94 o 
 -11   1  16        9.63       14.61     16.31 o 
 -10   1  16      214.43      205.21     26.08 o 
  -9   1  16      180.95      235.64     28.51 o 
  -8   1  16       17.12       -3.41     17.53 o 
  -7   1  16      134.70      124.49     24.36 o 
  -6   1  16      356.03      374.76     59.14 o 
  -5   1  16      181.39      180.80     19.98 o 
  -4   1  16       58.58       52.58     16.44 o 
  -3   1  16      259.24      273.71     19.87 o 
  -2   1  16       97.65      102.52     15.00 o 
  -1   1  16       37.38       50.21     13.82 o 
   0   1  16       61.91       88.54     15.45 o 
   1   1  16      106.27      108.42     16.81 o 
   2   1  16        3.54       16.60     17.12 o 
   3   1  16       14.96        8.79     17.62 o 
   4   1  16       33.95       13.12     19.01 o 
   5   1  16        8.72       21.49     19.45 o 
 -19   2  16       22.73        9.50     18.51 o 
 -18   2  16      120.37       99.63     22.17 o 
 -17   2  16       35.76       56.50     20.70 o 
 -15   2  16      124.19       90.87     22.41 o 
 -14   2  16      243.44      227.64     28.27 o 
 -13   2  16       37.03       43.59     18.75 o 
 -12   2  16      116.81      112.30     22.17 o 
 -11   2  16      217.33      197.65     26.32 o 
 -10   2  16       36.38       24.17     14.22 o 
  -9   2  16        1.44       -4.92     13.55 o 
  -8   2  16      319.35      316.10     55.71 o 
  -7   2  16      217.12      202.78     21.19 o 
  -6   2  16       25.28       39.89     15.06 o 
  -5   2  16       97.85       96.62     20.46 o 
  -4   2  16      212.25      231.49     17.72 o 
  -3   2  16       36.55       41.92     12.48 o 
  -2   2  16       24.01       30.96     12.15 o 
  -1   2  16       84.57       93.32     14.29 o 
   0   2  16       45.50       69.51     12.30 o 
   1   2  16        5.10       -1.99     10.67 o 
   2   2  16       19.03       25.02     12.16 o 
   3   2  16       25.78       49.43     12.65 o 
   4   2  16        0.59       -7.70     16.77 o 
 -18   3  16        0.66        4.38     18.26 o 
 -16   3  16      123.38       88.43     22.41 o 
 -15   3  16       37.01       20.70     18.02 o 
 -14   3  16       23.95        6.09     17.53 o 
 -13   3  16       60.64       64.54     20.46 o 
 -12   3  16      107.38       85.75     17.60 o 
 -11   3  16        1.29        5.88     13.92 o 
 -10   3  16       84.69       75.88     28.38 o 
  -9   3  16       68.94       66.81     17.06 o 
  -8   3  16       12.11        2.68     14.34 o 
  -7   3  16       33.40       61.73     16.19 o 
  -6   3  16       99.53       90.85     18.88 o 
  -5   3  16       54.53       36.91     15.24 o 
  -4   3  16       17.26       29.46     15.58 o 
  -3   3  16       75.25      105.42     17.60 o 
  -2   3  16       21.33       10.01     14.22 o 
  -1   3  16        9.20       12.77     14.26 o 
   0   3  16       23.70       26.37     12.82 o 
   1   3  16       41.15       29.53     14.11 o 
   2   3  16        1.39        6.87     12.37 o 
   3   3  16        4.27        0.24     12.61 o 
   4   3  16       10.63        3.52     15.36 o 
 -15   4  16       20.26       29.71     19.48 o 
 -14   4  16       39.67       40.42     17.05 o 
 -13   4  16        3.96       14.47     15.45 o 
 -12   4  16       28.31       31.09     16.73 o 
 -11   4  16       43.01       47.21     17.02 o 
 -10   4  16        6.33       19.04     15.98 o 
  -9   4  16        0.65       23.75     19.48 o 
  -8   4  16       61.50       79.93     18.48 o 
  -7   4  16       45.70       26.27     27.88 o 
  -6   4  16        3.58        3.22     15.14 o 
  -5   4  16       11.90       23.50     15.67 o 
  -4   4  16       33.43       42.72     16.00 o 
  -3   4  16        5.31       10.81     14.34 o 
  -2   4  16        4.67       28.10     18.63 o 
  -1   4  16       15.46       14.74     15.31 o 
   0   4  16        8.53       -5.10     15.58 o 
   1   4  16        1.45        2.82     15.58 o 
   2   4  16        3.57       13.02     15.62 o 
 -11   5  16        0.07      -10.26     15.79 o 
 -10   5  16       10.00        6.96     16.69 o 
  -9   5  16        6.95       11.29     16.03 o 
  -8   5  16        1.99        2.70     16.18 o 
  -7   5  16        3.05       18.12     16.08 o 
  -6   5  16        9.36       24.34     23.62 o 
  -5   5  16        5.52        5.16     20.57 o 
  -4   5  16        1.83       13.57     23.13 o 
  -3   5  16        7.71       33.31     16.81 o 
 -18   0  17        1.93       18.99     17.04 o 
 -17   0  17      144.28      145.93     23.63 o 
 -16   0  17      172.53      172.26     24.85 o 
 -15   0  17      105.21       96.46     21.19 o 
 -14   0  17       14.46        4.63     16.07 o 
 -12   0  17      225.34      231.77     27.30 o 
 -11   0  17        9.74        5.36     16.56 o 
 -10   0  17      107.23      138.61     23.63 o 
  -9   0  17      358.21      361.40     33.41 o 
  -8   0  17       29.02       40.42     18.51 o 
  -7   0  17       74.14       57.97     19.97 o 
  -6   0  17      368.42      402.87     35.60 o 
  -5   0  17      115.90      124.05     17.97 o 
  -4   0  17       21.11       23.13     14.46 o 
  -3   0  17      222.29      187.90     30.95 o 
  -2   0  17      331.73      361.83     40.47 o 
  -1   0  17       11.53       15.83     22.16 o 
   0   0  17       29.82       35.07     24.84 o 
   1   0  17       72.13       12.66     24.84 o 
   2   0  17       69.24       40.19     27.77 o 
   3   0  17        0.39      -12.90     24.11 o 
   4   0  17       26.81       50.16     28.25 o 
 -19   1  17        9.53      -12.17     15.83 o 
 -18   1  17       80.15       52.12     19.49 o 
 -17   1  17       86.15      102.79     22.41 o 
 -16   1  17       23.64       14.37     17.29 o 
 -14   1  17      267.12      233.03     27.54 o 
 -13   1  17       46.26       41.89     19.24 o 
 -12   1  17       98.68       98.16     22.17 o 
 -11   1  17      415.68      388.79     34.88 o 
 -10   1  17      207.20      223.96     27.78 o 
  -9   1  17       56.33       40.67     19.97 o 
  -8   1  17      162.21      145.95     25.83 o 
  -7   1  17      209.92      232.00     30.46 o 
  -6   1  17       20.08       11.17     13.51 o 
  -5   1  17      300.98      290.92     24.54 o 
  -4   1  17      267.42      282.95     24.81 o 
  -3   1  17       51.49       69.82     14.41 o 
  -2   1  17       19.88       32.47     13.62 o 
  -1   1  17      122.06      102.27     16.49 o 
   0   1  17      108.58      107.41     16.65 o 
   1   1  17       12.96        7.20     17.25 o 
   2   1  17       42.71       39.37     18.85 o 
   3   1  17       23.25       20.40     18.61 o 
 -18   2  17        1.83       -3.17     18.02 o 
 -17   2  17       75.52       76.48     21.43 o 
 -14   2  17        5.93      -16.31     16.56 o 
 -13   2  17      309.80      247.94     29.01 o 
 -12   2  17      109.35      107.18     23.14 o 
 -11   2  17        2.59      -16.80     16.80 o 
 -10   2  17       71.85       66.49     21.92 o 
  -9   2  17      217.37      203.01     29.24 o 
  -8   2  17       18.99       -2.68     19.72 o 
  -7   2  17       39.81       38.60     15.74 o 
  -6   2  17      216.12      220.66     22.57 o 
  -5   2  17       69.88       77.64     17.50 o 
  -4   2  17        7.59       15.61     15.44 o 
  -3   2  17      108.45      107.80     15.14 o 
  -2   2  17      173.23      149.56     16.59 o 
  -1   2  17        4.09        1.32     12.21 o 
   0   2  17       17.47       39.24     13.73 o 
   1   2  17       39.95       26.32     18.42 o 
   2   2  17       39.06       38.28     15.77 o 
   3   2  17        0.44       -3.68     17.74 o 
 -16   3  17        5.49        6.82     18.26 o 
 -15   3  17       47.51       59.18     20.70 o 
 -14   3  17       72.66       58.45     21.19 o 
 -13   3  17       10.45       28.73     18.75 o 
 -12   3  17       34.42       48.95     21.19 o 
 -11   3  17      132.36      183.50     21.46 o 
 -10   3  17       61.03       99.10     23.62 o 
  -9   3  17       25.42       26.57     15.98 o 
  -8   3  17       56.96       31.67     16.00 o 
  -7   3  17       80.41       86.44     17.98 o 
  -6   3  17       13.39        0.67     14.72 o 
  -5   3  17       86.02       91.65     17.99 o 
  -4   3  17       77.84       97.15     18.51 o 
  -3   3  17       15.57       24.94     15.77 o 
  -2   3  17        5.09       12.63     14.85 o 
  -1   3  17       32.70       19.70     17.05 o 
   0   3  17       30.28       29.44     16.44 o 
   1   3  17        2.99       18.52     13.93 o 
   2   3  17       16.96       32.73     16.49 o 
 -14   4  17        0.53      -17.29     17.29 o 
 -13   4  17       53.97       74.53     18.13 o 
 -12   4  17       15.68        8.50     15.91 o 
 -11   4  17        0.16       20.30     16.02 o 
 -10   4  17       15.17       -0.97     31.41 o 
  -9   4  17       42.13       62.50     18.46 o 
  -8   4  17        4.03       18.22     17.77 o 
  -7   4  17        6.29       25.01     21.18 o 
  -6   4  17       41.52       20.59     15.93 o 
  -5   4  17       12.65       -1.65     15.10 o 
  -4   4  17        0.61        2.11     15.77 o 
  -3   4  17       15.56       -5.41     18.63 o 
  -2   4  17       29.22       26.12     16.07 o 
  -1   4  17        0.27        6.58     15.46 o 
 -16   0  18        0.37       -2.43     16.07 o 
 -15   0  18      197.79      175.69     25.10 o 
 -14   0  18      278.70      267.89     29.01 o 
 -13   0  18       81.65      114.23     22.41 o 
 -11   0  18      473.42      531.34     38.30 o 
 -10   0  18      283.14      308.61     31.69 o 
  -9   0  18       30.63       37.75     19.24 o 
  -8   0  18      248.39      284.93     30.71 o 
  -7   0  18      247.33      290.05     31.20 o 
  -4   0  18      217.54      203.98     31.93 o 
  -3   0  18       98.01       81.11     26.31 o 
  -2   0  18        4.60       -4.63     21.43 o 
  -1   0  18       67.78       13.15     24.11 o 
   0   0  18       59.97       43.11     26.30 o 
   1   0  18       22.59       45.29     27.76 o 
   2   0  18        0.67        2.92     26.54 o 
 -18   1  18       14.61       24.11     17.53 o 
 -17   1  18       39.34        8.52     16.80 o 
 -16   1  18      240.03      250.30     29.25 o 
 -14   1  18       18.64       13.88     16.80 o 
 -13   1  18      172.98      160.81     25.58 o 
 -12   1  18      449.08      400.05     35.61 o 
 -11   1  18       20.43       19.72     18.26 o 
 -10   1  18      118.95       73.57     21.68 o 
  -9   1  18      260.34      271.29     30.22 o 
  -8   1  18      135.84      165.91     27.53 o 
  -7   1  18        4.32       13.15     19.48 o 
  -6   1  18      101.81      101.82     24.85 o 
  -5   1  18      209.38      229.28     22.92 o 
  -4   1  18        0.31       12.04     15.03 o 
  -3   1  18       91.40       44.94     17.13 o 
  -2   1  18       67.06       73.42     15.63 o 
  -1   1  18       73.38      111.67     21.18 o 
   0   1  18        8.24       -0.93     16.73 o 
   1   1  18       46.67       67.30     20.66 o 
   2   1  18       16.12      -15.58     24.11 o 
 -17   2  18       38.35       52.36     20.94 o 
 -15   2  18      104.44       81.85     21.92 o 
 -14   2  18      151.56      144.72     24.61 o 
 -13   2  18       46.33       72.09     21.19 o 
 -12   2  18       52.28       72.82     21.92 o 
 -11   2  18      246.44      236.66     29.00 o 
 -10   2  18      140.08      138.87     25.34 o 
  -9   2  18       12.51       34.82     20.94 o 
  -8   2  18      155.75      115.49     26.56 o 
  -7   2  18      147.29      168.11     30.21 o 
  -6   2  18       15.43        7.55     21.18 o 
  -5   2  18        3.95       10.23     22.64 o 
  -4   2  18      128.60      154.69     30.94 o 
  -3   2  18       61.27       56.83     28.86 o 
  -2   2  18        1.65       -1.08     16.17 o 
  -1   2  18       33.62       40.91     18.42 o 
   0   2  18       29.38        9.87     19.12 o 
   1   2  18       11.44       -1.70     24.59 o 
 -15   3  18       17.97       58.68     20.70 o 
 -14   3  18        3.04       -2.92     18.02 o 
 -13   3  18       42.13       61.37     21.67 o 
 -12   3  18      132.03      171.75     27.28 o 
 -11   3  18        4.70       26.54     20.70 o 
 -10   3  18       41.70       43.59     22.65 o 
  -9   3  18       78.23      105.71     27.28 o 
  -8   3  18       36.61       47.29     17.81 o 
  -7   3  18        2.52        8.90     15.83 o 
  -6   3  18       37.88       23.29     30.93 o 
  -5   3  18       77.32       92.27     19.29 o 
  -4   3  18        0.24      -21.94     43.10 o 
  -3   3  18       25.59       36.88     23.26 o 
  -2   3  18       18.46       13.13     25.57 o 
  -1   3  18       24.25       47.67     33.00 o 
   0   3  18        2.44        3.04     22.89 o 
 -12   4  18        8.76       -0.24     19.48 o 
 -11   4  18       39.92       36.58     17.44 o 
 -10   4  18       20.75       31.56     16.95 o 
  -9   4  18        1.64        1.97     15.77 o 
  -8   4  18       32.71       41.94     18.08 o 
  -7   4  18       27.79       39.72     23.62 o 
  -6   4  18        2.78        9.09     16.35 o 
  -5   4  18        0.47       11.67     23.25 o 
  -4   4  18       25.07       43.22     17.91 o 
  -3   0  19       19.95       17.53     22.65 o 
  -2   0  19       50.72       92.79     28.98 o 
  -1   0  19        2.34       18.75     25.32 o 
   0   0  19        0.75       10.96     25.08 o 
 -17   1  19      114.28      109.37     21.68 o 
 -16   1  19        6.54       17.77     17.77 o 
 -13   1  19       62.05       62.35     20.94 o 
 -12   1  19        3.29      -10.71     17.29 o 
 -11   1  19      242.98      199.37     27.78 o 
 -10   1  19      251.92      207.66     28.03 o 
  -9   1  19        5.69        6.09     18.75 o 
  -8   1  19       19.09        5.11     19.24 o 
  -7   1  19      176.43      164.23     27.78 o 
  -6   1  19       85.11       96.45     25.09 o 
  -5   1  19        5.65       -8.04     20.21 o 
  -4   1  19       16.80       33.52     16.70 o 
  -3   1  19       38.83       78.90     27.27 o 
  -2   1  19        3.68       19.72     25.57 o 
  -1   1  19       18.96      -12.91     23.62 o 
 -15   2  19       90.30       53.59     20.95 o 
 -14   2  19        0.10      -16.56     16.56 o 
 -13   2  19       83.72       78.43     21.92 o 
 -12   2  19       83.40       60.16     21.92 o 
 -11   2  19       51.06       61.13     21.92 o 
 -10   2  19       12.24       19.48     20.21 o 
  -9   2  19      141.75       98.91     24.85 o 
  -8   2  19       77.54       76.72     24.11 o 
  -7   2  19        0.23       28.00     23.13 o 
  -6   2  19       24.61       17.29     22.89 o 
  -5   2  19       33.31       54.06     26.06 o 
  -4   2  19       29.73       26.79     23.13 o 
  -3   2  19       11.98       20.70     24.11 o 
  -2   2  19       31.32       26.78     17.64 o 
  -1   2  19        1.56      -23.62     23.62 o 
 -14   3  19       52.55       52.36     21.67 o 
 -13   3  19       22.85       41.88     20.21 o 
 -12   3  19        0.29       23.13     19.48 o 
 -11   3  19       68.48       65.27     23.14 o 
 -10   3  19       72.44       84.76     23.87 o 
  -9   3  19        0.72      -17.77     20.45 o 
  -8   3  19        5.94       12.66     23.62 o 
  -7   3  19       55.31       68.43     26.55 o 
  -6   3  19       25.25       32.63     25.33 o 
  -5   3  19        3.46       -9.25     23.62 o 
  -4   3  19        6.72       -4.63     24.11 o 
  -3   3  19       15.37      -21.92     21.92 o 
 -15   1  20       58.93       38.48     19.73 o 
 -13   1  20       15.46       31.17     18.75 o 
 -12   1  20      111.90      114.98     24.12 o 
 -11   1  20       12.11       24.59     19.48 o 
 -10   1  20        9.72       26.30     20.45 o 
  -9   1  20       57.05       58.21     21.68 o 
  -8   1  20       91.68       69.91     22.17 o 
  -7   1  20        1.15        6.33     19.97 o 
 -14   2  20       61.35       56.50     22.16 o 
 -13   2  20       27.55       28.98     19.97 o 
 -12   2  20        0.93        0.00     18.50 o 
 -11   2  20       27.91       14.61     19.72 o 
 -10   2  20       73.07      108.14     24.60 o 
  -9   2  20       15.76       20.70     20.94 o 
  -8   2  20       37.45       25.81     21.43 o 
  -7   2  20       30.41       51.63     22.89 o 
  -6   2  20       18.87       53.08     24.84 o 
  -5   2  20        1.11      -12.42     20.45 o 
  -4   2  20       21.52       19.24     22.65 o 
 -12   1  21        0.50       -7.06     18.02 o 
 -11   1  21       42.75       67.46     21.67 o 
 -10   1  21       36.66       19.97     19.97 o 
                                                 
